# Supplementary material for: Evolutionary transitions between beneficial and phytopathogenic Rhodococcus challenge disease management
Source: eLife. 2017 Dec 12;6:e30925. doi: 10.7554/eLife.30925 (PMC5726852; doi:10.7554/eLife.30925)
Supplement: Figure 4—source data 1. [file elife-30925-fig4-data1.xlsx]

## Sheet: Figure 4 - Source Data 1
Mock	D188	D188-5	A44A	A21d2	A25f	04-516	05-561-1	GIC26	Rs114	RsUNC23	Rs29	PBTS1	PBTS2
1.599	0.181	1.12	0.12	0.362	0.322	0.825	1.599	0.195	1.069	0.616	0.417	1.032	1.411
1.288	0.2	0.915	0.231	0.308	0.326	0.684	1.288	0.615	0.561	0.49	0.601	0.963	1.247
1.457	0.361	0.75	0.163	0.309	0.257	0.663	1.457	0.561	0.686	0.616	0.611	0.725	1.114
1.547	0.198	1.049	0.128	0.215	0.267	0.602	1.547	0.44	0.276	1.347	0.657	1.079	0.883
1.189	0.269	1.146	0.283	0.194	0.154	0.558	1.189	0.376	1.177	1.031	0.43	1.065	1.208
1.506	0.261	1.201	0.184	0.217	0.139	0.983	1.506	0.343	0.454	1.031	0.754	0.814	1.953
1.023	0.216	0.875	0.38	0.268	0.213	0.742	1.023	0.397	0.5	1.127	0.831	0.835	1.035
1.61	0.343	1.138	0.109	0.207	0.195	0.724	1.61	0.309	1.093	0.809	0.374	0.946	1.387
1.622	0.276	0.886	0.195	0.296	0.286	0.794	1.622	0.977	0.608	0.673	0.773	0.799	1.615
1.431	0.227	1.25	0.263	0.165	0.235	1.131	1.431	0.405	1.383	1.042	1.05	0.983	1.447
1.101	0.158	1.167	0.194	0.297	0.335	0.651	1.101	0.663	0.568	0.489	0.435	0.59	1.215
0.928	0.21	1.044	0.186	0.319	0.163	0.503	0.928	0.592	1.165	1.416	0.618	0.713	2.042
1.238	0.357	1.163	0.061	0.263	0.261	0.401	1.238	0.382	0.8	0.909	0.175	1.336	1.355
1.173	0.169	0.658	0.131	0.248	0.18	0.681	1.173	0.184	1.061	0.598	0.54	1.131	1.208
0.909	0.2	0.716	0.18	0.269	0.165	0.653	0.909	0.445	0.419	0.5	0.415	1.091	1.008
1.41	0.159	0.719	0.168	0.289	0.239	0.761	1.41	0.515	0.913	0.862	0.852	0.616	1.012
1.396	0.215	0.836	0.272	0.186	0.246	0.447	1.396	0.31	0.825	1.082	0.216	0.748	1.882
1.431	0.188	0.807	0.181	0.32	0.199	0.229	1.431	0.308	0.317	0.659	0.621	0.582	1.808
1.258	0.216	0.853	0.21	0.237	0.283	0.518	1.258	0.354	1.185	0.753	0.406	0.763	1.137
0.954	0.17	0.96	0.181	0.316	0.2	0.519	0.954	0.408	0.626	0.506	0.421	0.602	1.513
1.274	0.191	0.7	0.176	0.352	0.251	0.675	1.274	0.48	0.859	1.003	0.664	0.676	1.493
0.856	0.208	0.85	0.248	0.222	0.237	0.469	0.856	0.267	0.67	0.435	0.159	0.82	1.62
1.751	0.238	1.066	0.266	0.352		0.534	1.751	0.152	0.498	0.745	0.22	0.546	1.671
0.811	0.2	1.507	0.199	0.343	0.129	0.761	0.811	0.513	0.434	0.647	0.595	0.77	1.172
1.229	0.415	1.248	0.165	0.451	0.21	0.906	1.229	0.619	0.961	1.09	0.289	0.427	0.722
1.452	0.429	1.384	0.234	0.31	0.221	0.936	1.452	0.699	0.641	0.851	0.78	0.471	0.525
1.34	0.332	0.717	0.197	0.283	0.096	0.529	1.34	0.522	0.612	1.374	0.451	0.578	0.599
2.278	0.258	1.249	0.122	0.217	0.205	0.379	2.278	0.308	0.869	1.21	1.293	0.992	0.327
1.681	0.4	1.327	0.124	0.204	0.227	0.399	1.681	0.422	0.13	1.069	0.843	1.144	0.536
1.5	0.407	1.305	0.105	0.264	0.17	1.005	1.5	0.836	1.198	1.196	0.242	1.087	0.375
1.294	0.4	0.761	0.121	0.347	0.182	0.814	1.294	0.693	0.67	0.703	0.86	0.947	0.745
1.905	0.372	0.535	0.137	0.177	0.339	0.87	1.905	0.77	0.859	0.397	1.341	0.981	0.359
1.99	0.312	0.898	0.123	0.171	0.027	1.074	1.99	0.55	0.686	0.75	0.937	0.813	0.321
1.088	0.341	0.569	0.177	0.291	0.235	1.339	1.088	0.464	0.488	1.027	0.691	0.661	0.576
1.551	0.27	0.841	0.154	0.377	0.229	0.569	1.551	0.858	0.945	0.639	0.325	0.494	0.482
1.451	0.273	0.519	0.223	0.427	0.27	0.488	1.451	0.785	0.836	0.774	1.132	0.68	0.811
1.465	0.279	0.59	0.199	0.261	0.166	0.488	1.465	0.623	0.836	0.424	0.985	0.558	0.605
1.441	0.237	1.197	0.166	0.246	0.203	0.645	1.441	0.351	0.462	0.468	0.847	0.449	0.134
1.386	0.24	0.481	0.076	0.229	0.009	0.402	1.386	0.656	0.492	0.938	1.015	0.847	0.584
1.205	0.212	0.762	0.186	0.269	0.238	0.523	1.205	0.675	0.649	0.459	0.925	0.808	0.29
1.454	0.289	0.941	0.454	0.146	0.149	0.458	1.454	0.594	0.591	0.295	1.182	0.35	0.646
1.695	0.407	0.967	0.169	0.068	0.278	0.697	1.695	0.651	0.432	0.456	0.27	0.313	0.535
1.124	0.258	0.938	0.126	0.218	0.24	0.817	1.124	0.544	0.351	0.924	0.73	0.557	0.598
1.478	0.258	0.663	0.226	0.252	0.198	0.594	1.478	0.522	0.342	0.656	0.673	0.353	0.466
0.999	0.129	0.879	0.271	0.17	0.223	0.48	0.999	0.489	0.294	0.473	0.295	0.738	0.403
1.263	0.288	0.513	0.218	0.224	0.297	0.368	0.234		0.768	0.852	0.72	0.932	0.427
2.278	0.194	0.539	0.231	0.276	0.202	0.35	0.434		0.418	0.685	1.097	0.467
1.149	0.224	0.841	0.288	0.243	0.259	1.197	0.638		1.224	0.274	0.485	0.87
1.436	0.246	1.143	0.15	0.13	0.206	0.926	0.443		0.861	0.582	0.934	0.649
1.059	0.132	0.958	1.295	0.236	0.188	1.107	0.394		0.987	0.624	0.562	0.73
1.754	0.258	0.289	0.327	0.251	0.214	1.223	0.449		0.927	0.55	0.83	0.535
1.175	0.238	0.983	0.179	0.257	0.28	1.409	0.626		1.398	0.773	0.82	0.898
1.753	0.245	0.621	0.143	0.203	0.193	1.205	0.494		0.922	0.492	0.644	0.237
1.129	0.264	0.784	0.187	0.063	0.199	1.318	0.481		0.749	0.566	0.783	0.484
1.006	0.257	0.843	0.135	0.325	0.123	0.745	0.434		0.918	0.26	0.678	0.331
1.038	0.2	0.543	0.175	0.205	0.192	0.981	0.773		0.849	0.3	0.625	0.4
0.86	0.237	0.447	0.188	0.154	0.133	1.01	0.199		0.544	0.194	0.655	0.506
0.942	0.266	0.383	0.188	0.327	0.18	1.107	0.524		0.667	0.202	0.74	0.277
0.951	0.316	0.576	0.314	0.151	0.2	0.62	0.524		0.864	0.162	1.323	0.419
0.853	0.221	0.471	0.183	0.274	0.115	0.741	0.492		0.628	0.234	0.726	0.422
0.979	0.202	0.356	0.262	0.251	0.164	0.525	0.468		0.812	0.283	0.947	0.38
1.123	0.277	0.665	0.145	0.116	0.126	0.757	0.502		0.804	0.33	1.027	0.221
1.189	0.25	0.375	0.266	0.223	0.082	0.371	0.219		0.749	0.602	0.451	0.438
0.878	0.204	1.286	0.386	0.318	0.154	0.757	0.326		0.707	0.336	0.722	0.686
0.916	0.201	0.427	0.168	0.233	0.149	0.928	0.256		0.613	0.322	0.904	0.647
1.284	0.26	0.325	0.113	0.269	0.108	1.024	0.466		0.923	0.904	0.732	0.961
1.461	0.239	0.727	0.205	0.217	0.148	0.75	0.551		0.836	0.233	0.716	0.886
0.815	0.223	0.609	0.221	0.178	0.168	1.378	0.386		0.596	0.448	0.754	1.007
1.143	0.248	0.954	0.125	0.331	0.283	1.436	0.424		0.891	0.158	1.163	1.06
1.388	0.275	0.39	0.123	0.174	0.126	1.296	0.683		0.686	0.383	1.056	0.594
0.904	0.238	0.818	0.227	0.222	0.285	0.639	0.478		0.728	0.679	0.879	0.774
0.976	0.245	0.885	0.152	0.324	0.116	1.123	0.539		0.842	0.313	1.04	0.353
1.269	0.269	0.342	0.165	0.308	0.108	1.123	0.499		0.919	0.698	0.934	0.881
0.892	0.141	0.894	0.336	0.192	0.11	1.088	0.323		0.919	0.282	0.799	0.914
1.019	0.145	0.762	0.397	0.165	0.211	0.922	0.407		0.59	0.186	0.9	1.064
0.848	0.29	0.745	0.151	0.196	0.304	1.097	0.405		0.928	0.294	1.029	0.523
1.04	0.184	0.5	0.273	0.291	0.328	0.958	0.291		0.957	0.352	0.806	0.309
1.168	0.125	0.493	0.115	0.281	0.363	0.983	0.238		0.547	0.386	0.62	0.692
1.14	0.181	0.462	0.276	0.34	0.29	0.821	0.435		0.896	0.357	0.478	0.875
0.822	0.207	0.949	0.103	0.163	0.142	0.883	0.404		0.678	0.339	0.839	0.776
1.24	0.176	0.905	0.235	0.172	0.142	0.76	0.418		0.5	0.423	0.729	0.642
0.569	0.196	0.535	0.253	0.229	0.201	0.94	0.582		0.776	0.444	0.889	0.338
1.208	0.183	0.567	0.294	0.198		0.791	0.437		0.429	0.629	0.603	0.478
0.744	0.154	0.536	0.255	0.178		0.614	0.542		0.753		0.994	0.453
1.379	0.202	0.561	0.231	0.222		0.688	0.217		0.779		1.048	0.172
1.027	0.182	0.92	0.24			0.608	0.406		0.614		0.834	0.46
0.701	0.2		0.171			0.804	0.53		0.935		0.717
0.674	0.147		0.196			0.787	0.494		0.842		0.708
1.268	0.323		0.233			0.972	0.697		0.692
0.654	0.326		0.239				0.353		0.473
0.862	0.261		0.231				0.573		0.487
0.922	0.183		0.192				0.844
0.861	0.23		0.229				0.603
0.846	0.2		0.237				0.912
1.175	0.063		0.265				0.687
1.331	0.237		0.266				0.339
0.805	0.118		0.228				0.743
1.002	0.165		0.202				0.527
0.803	0.325		0.17				0.403
0.836	0.214		0.233				0.551
0.661	0.308		0.318				0.747
1.004	0.11		0.293				0.587
1.12	0.15		0.157				0.776
0.292	0.28		0.228				0.551
0.849	0.129		0.2				0.512
0.906	0.205		0.171				0.531
0.769	0.272		0.155				0.606
0.705	0.129		0.284				0.727
0.9	0.254		0.303				0.542
0.797	0.186		0.179				0.623
0.48	0.041		0.286				1.042
0.913	0.225		0.186				1.197
0.792	0.177		0.272				0.754
0.611	0.141		0.221				0.713
0.61	0.202		0.137				0.588
1.437	0.067		0.148				0.659
0.361	0.267		0.237				0.469
1.171	0.208		0.268				0.355
1.314	0.127		0.261				0.721
0.602	0.23		0.157				0.487
1.006	0.191		0.173				0.482
0.368	0.156		0.249				0.516
0.545	0.144		0.133				0.41
0.43	0.158		0.249				0.776
0.851	0.143		0.079				0.703
0.756	0.284		0.315				0.71
0.578	0.207		0.292				0.611
1.141	0.185		0.231				0.59
0.499	0.347		0.288
0.577	0.227		0.32
0.525	0.152		0.284
0.892	0.155		0.319
1.427	0.145		0.245
1.505			0.382
1.711			0.228
1.389			0.297
1.609			0.122
1.268			0.096
1.992			0.155
1.717			0.129
1.532			0.139
1.089			0.098
1.142			0.096
0.837			0.073
1.272			0.138
1.103			0.128
1.015			0.139
0.929			0.113
1.324			0.128
1.282			0.075
1.126			0.074
1.116			0.264
1.411			0.063
1.295			0.083
1.229			0.084
1.272			0.231
0.647			0.087
1.188			0.082
0.956			0.133
0.692			0.053
1.052			0.125
1.128			0.08
0.818			0.069
0.917			0.076
1.166			0.094
0.906			0.067
0.792			0.094
0.792			0.106
1.01			0.07
1.121			0.114
0.877			0.075
0.931			0.11
0.797			0.107
0.862			0.141
0.846			0.12
1.097			0.126
1.232			0.134
1.34			0.091
0.667			0.145
0.837			0.104
			0.072
			0.125
			0.111
			0.235
			0.082
			0.106
			0.135
			0.148
			0.122
			0.153
			0.105
			0.112
			0.142
			0.133
			0.157
