# Supplementary material for: Evolutionary transitions between beneficial and phytopathogenic Rhodococcus challenge disease management
Source: eLife. 2017 Dec 12;6:e30925. doi: 10.7554/eLife.30925 (PMC5726852; doi:10.7554/eLife.30925)
Supplement: Figure 5—source data 1. [file elife-30925-fig5-data1.xlsx]

## Sheet: Figure 5B - Source Data 1
Mock	GIC26	04-516	PBTS2	05-561-1
175	144	142	248	136
131	154	128	226	141
169	115	133	305	223
169	208	131	242	173
115	207	175	237	244
121	286	205	176	151
33	247	170	250	162
79	187	224	142
29	146	169	202
14	154	165	187
18	157	157	175
25		194
