# Supplementary material for: Evolutionary transitions between beneficial and phytopathogenic Rhodococcus challenge disease management
Source: eLife. 2017 Dec 12;6:e30925. doi: 10.7554/eLife.30925 (PMC5726852; doi:10.7554/eLife.30925)
Supplement: Figure 5—source data 2. [file elife-30925-fig5-data2.xlsx]

## Sheet: Figure 5C - Source Data 1
Mock	04-516-1	05-561-1 -1	GIC26	PBTS2
0.007	0.011	0.05	0.011	0.012
0.012	0.008	0.039	0.012	0.018
0.013	0.019	0.037	0.026	0.003
0.017	0.013	0.025	0.009	0.016
0.007	0.012	0.01	0.014	0.008
0.011	0.024	0.011	0.013	0.017
0.017	0.012	0.005	0.016	0.018
0.012	0.019	0.008	0.03	0.029
0.009	0.028	0.062	0.009	0.021
0.005	0.023	0.059	0.009	0.033
0.007	0.019	0.068	0.012	0.012
0.014	0.01	0.02	0.021	0.011
0.005	0.018	0.015	0.014	0.021
0.007	0.04	0.051	0.021	0.021
0.025	0.013	0.039	0.005	0.005
0.01	0.025	0.025	0.014	0.01
0.006	0.022	0.027	0.013	0.002
0.018	0.024	0.041	0.017	0.005
0.018	0.01	0.012	0.028	0.017
0.024	0.018	0.031	0.011	0.025
0.01	0.014	0.051	0.008	0.019
0.004	0.014	0.016	0.01	0.034
0.017	0.012	0.03	0.009	0.039
0.005	0.035	0.071	0.021	0.024
0.012	0.012	0.041	0.015	0.023
0.019	0.028	0.037	0.016	0.018
0.013	0.016	0.019	0.009	0.028
0.008	0.008	0.067	0.007	0.011
0.01	0.021	0.006	0.005	0.007
0.009	0.016	0.01	0.013	0.021
0.018	0.011	0.049	0.03	0.016
0.005	0.014	0.026	0.014	0.008
0.011	0.041	0.03	0.014	0.016
0.008	0.022	0.006	0.011	0.013
0.011	0.018	0.006	0.027	0.01
0.009	0.014	0.035	0.013	0.018
0.003	0.026	0.009	0.016	0.004
0.012		0.047	0.013	0.005
0.005	0.022	0.008	0.01	0.007
0.012	0.009	0.025	0.008	0.029
0.016	0.008	0.01	0.014	0.02
0.017	0.007	0.031	0.021	0.007
0.011	0.011	0.013		0.027
0.003	0.019	0.014	0.022	0.018
0.013		0.041	0.025	0.008
0.005	0.023	0.02	0.018	0.014
0.012	0.009	0.043	0.026	0.01
0.01	0.011	0.019	0.013	0.021
0.004	0.012	0.038	0.012	0.012
0.006		0.016	0.022	0.018
0.005	0.014	0.015	0.019	0.011
0.012	0.012	0.037	0.016	0.029
0.016	0.015	0.008	0.013	0.009
0.01		0.012		0.008
0.006	0.01	0.029	0.012	0.009
0.006	0.013	0.011	0.012
0.016	0.016	0.022	0.011	0.014
0.028	0.019	0.018	0.019	0.026
	0.018	0.033	0.017	0.013
0.019	0.011	0.041	0.022	0.018
0.009	0.029	0.042	0.009	0.007
0.006	0.011	0.017	0.014	0.004
0.01	0.009	0.015	0.021	0.011
0.015	0.013	0.03	0.017	0.015
0.006	0.033	0.034	0.008	0.008
0.013	0.015	0.034	0.011	0.011
0.015	0.017	0.013	0.031	0.013
0.015	0.008	0.011	0.009	0.017
0.006	0.018	0.025	0.011	0.006
0.02	0.009	0.067	0.014	0.007
0.005	0.016	0.011	0.011	0.022
0.007	0.022	0.034	0.026	0.004
0.027	0.02	0.009	0.008	0.004
0.007	0.009	0.01	0.005	0.009
0.014	0.011	0.046	0.006	0.007
0.008	0.015	0.027	0.007	0.016
0.025	0.018	0.035	0.006	0.014
0.007	0.039	0.079	0.006	0.021
0.008	0.017	0.04	0.009	0.004
0.008	0.018	0.007	0.012	0.01
0.007	0.01	0.013	0.009	0.009
0.015	0.022	0.012	0.031	0.012
0.013	0.012	0.053	0.019	0.005
0.015	0.018	0.029	0.014	0.005
0.007	0.015	0.022	0.024	0.013
0.015	0.021	0.019	0.021	0.008
0.01	0.019	0.015	0.022	0.009
0.02	0.021	0.016	0.026	0.006
0.027	0.015	0.045	0.012	0.006
0.016	0.012	0.01	0.009	0.014
0.017	0.009	0.015	0.021	0.002
0.009	0.035	0.033	0.021	0.009
0.006	0.024	0.029	0.028	0.015
0.017	0.031	0.02	0.008	0.009
0.009	0.012	0.047	0.019	0.022
0.013	0.028	0.057	0.024	0.006
0.013	0.015	0.016	0.027	0.012
0.021	0.012	0.047	0.028	0.018
0.013	0.022	0.043	0.009	0.021
0.006	0.015	0.025	0.011	0.01
0.021	0.018	0.066	0.017	0.01
0.016	0.032	0.074	0.024	0.006
0.015	0.017	0.053	0.022	0.004
0.021	0.016	0.033	0.024	0.005
0.02	0.011	0.012	0.008	0.005
0.011	0.021	0.024	0.014	0.032
0.011	0.019	0.015	0.01	0.015
0.005	0.021	0.013	0.01	0.016
0.007	0.014	0.063	0.01	0.037
0.006	0.018	0.016	0.017	0.021
0.012	0.031	0.015	0.012	0.015
0.011	0.016	0.077	0.013	0.015
0.016	0.015	0.072	0.007	0.016
0.009	0.014	0.064	0.016	0.034
0.027	0.016	0.024	0.005	0.006
0.011	0.014	0.06	0.012	0.005
0.009	0.027	0.052	0.009	0.003
0.013	0.007	0.026	0.006	0.008
0.007	0.006	0.02	0.021	0.027
0.015	0.017	0.043	0.016	0.015
0.018	0.022	0.053	0.018	0.017
0.019	0.015	0.064	0.014	0.007
0.004	0.019	0.056	0.02	0.006
0.009	0.021	0.047	0.023	0.018
0.005	0.009	0.044	0.01	0.009
0.009	0.014	0.044	0.013	0.013
0.012	0.011	0.033	0.009	0.022
0.014	0.03	0.025	0.02	0.029
0.008	0.027	0.063	0.02	0.01
0.013	0.014	0.07	0.014	0.012
0.007	0.011	0.045	0.008	0.006
0.005	0.024	0.036	0.005	0.038
0.007	0.012	0.024	0.018	0.033
0.005	0.018	0.024	0.007	0.02
0.006	0.007	0.035	0.008	0.013
0.003	0.013	0.029	0.016	0.012
0.013	0.021	0.071	0.008	0.011
0.022	0.013	0.094	0.014	0.012
0.013	0.016	0.057	0.007	0.016
0.02	0.006	0.037	0.008	0.016
0.012	0.006	0.032	0.007	0.004
0.012	0.018	0.049	0.019	0.015
0.014	0.02	0.034	0.008	0.007
0.014	0.019	0.043	0.019	0.019
0.018	0.034	0.024	0.012	0.013
0.016	0.017	0.037	0.011	0.011
0.009	0.01	0.017	0.007	0.009
0.005	0.01	0.025	0.008	0.006
0.006	0.015	0.029	0.006	0.011
0.009	0.031	0.034	0.026	0.013
0.004	0.012	0.024	0.008	0.015
0.009	0.027	0.031	0.014	0.019
0.008	0.014	0.048	0.017	0.014
0.017	0.012	0.034	0.004	0.005
0.01	0.016	0.04	0.015	0.016
0.01	0.019	0.049	0.016	0.024
0.015	0.031	0.022	0.015	0.014
0.009	0.026	0.074	0.016	0.025
0.004	0.019	0.007	0.009	0.009
0.005	0.041	0.033	0.01	0.025
0.013	0.039	0.013	0.011	0.021
0.008	0.013	0.075	0.008	0.018
0.012	0.011	0.058	0.012	0.016
0.008	0.011	0.008	0.01	0.01
0.012	0.012	0.009	0.022	0.006
0.013	0.015	0.012	0.003	0.024
0.007	0.011	0.018	0.008	0.017
0.018	0.018	0.043	0.009	0.035
0.025	0.017	0.075	0.01	0.013
0.006	0.02	0.05	0.016	0.021
0.015	0.021	0.026		0.016
0.013	0.011	0.055	0.01	0.005
0.005	0.006	0.019	0.012	0.008
0.013	0.011	0.027	0.022	0.019
0.02	0.032	0.055	0.012	0.021
0.011	0.006	0.069	0.017	0.007
0.014	0.01	0.021	0.016	0.014
0.008	0.014	0.032	0.014	0.011
0.008	0.012	0.025	0.006	0.007
0.007	0.026	0.066	0.007	0.005
0.019	0.009	0.054	0.02	0.006
0.027	0.013	0.053	0.005	0.009
0.009	0.016	0.046	0.011	0.01
0.015	0.022	0.073		0.017
	0.022	0.012	0.01	0.006
0.024	0.007	0.008	0.009	0.009
0.026	0.015	0.01	0.014	0.014
	0.015	0.008	0.022	0.021
0.007	0.019	0.029	0.022	0.02
0.024	0.027	0.038	0.009	0.008
0.011	0.008	0.037	0.009	0.02
0.024	0.013	0.049	0.008	0.011
0.024	0.01	0.04	0.009	0.012
	0.019	0.031	0.01	0.013
0.01	0.027	0.016	0.019	0.027
0.005	0.023	0.036	0.014	0.006
0.007	0.017	0.028	0.01	0.005
0.004	0.013	0.015	0.024	0.005
0.02	0.008	0.028	0.01	0.006
0.017	0.007	0.075	0.007	0.006
0.015	0.007	0.034	0.007	0.024
0.018	0.013	0.027	0.014	0.021
0.018	0.033	0.03	0.008	0.009
0.014	0.014	0.044	0.013	0.006
0.01	0.012	0.02	0.014	0.008
0.028	0.003	0.04	0.005	0.006
0.011	0.017	0.012	0.025	0.009
0.02	0.013	0.023	0.014	0.02
0.006	0.008	0.019	0.005	0.011
0.008	0.011	0.01	0.01	0.01
0.024	0.011	0.067	0.013	0.017
0.016	0.011	0.065	0.014	0.026
0.021	0.012	0.077	0.012	0.019
0.015	0.022	0.031	0.014	0.009
0.008	0.033	0.04	0.011	0.018
0.011	0.01	0.017	0.017	0.016
0.02	0.019	0.025	0.02	0.004
0.008	0.013	0.044	0.023	0.016
0.011	0.03	0.052	0.007	0.016
0.012	0.02	0.03	0.01	0.018
0.012	0.008	0.015	0.008	0.025
0.011	0.009	0.016	0.007	0.018
0.015	0.02	0.013	0.012	0.021
0.018	0.02	0.041	0.012	0.006
0.025	0.011	0.026	0.027	0.022
	0.007	0.043	0.018	0.035
0.011	0.009	0.025	0.009	0.033
0.011		0.041	0.018	0.012
0.01	0.013	0.043	0.007	0.013
0.022	0.021	0.038	0.009	0.037
0.01	0.02	0.028	0.021	0.016
	0.02	0.046	0.009	0.018
0.019	0.021	0.015	0.01	0.017
0.012	0.02	0.016	0.026	0.005
0.018	0.011	0.027	0.014	0.003
	0.013	0.015	0.02	0.011
0.017	0.019	0.017	0.014	0.005
0.021	0.013	0.019	0.013	0.01
0.022	0.025	0.022	0.01	0.015
0.01	0.007	0.012	0.018	0.009
0.008	0.007	0.04	0.003	0.009
0.01	0.032	0.049	0.008	0.015
0.015	0.007	0.054	0.019	0.012
0.01	0.008	0.046	0.014	0.021
0.016	0.014	0.019	0.01	0.011
0.01	0.012	0.038	0.012	0.017
0.01	0.029	0.025	0.009	0.011
0.01	0.012	0.045	0.011	0.008
0.008	0.01	0.046	0.012	0.01
0.014	0.007	0.016	0.012	0.007
0.011	0.007	0.016	0.016	0.006
0.011	0.004	0.037	0.033	0.003
0.01	0.011	0.051	0.016	0.002
0.014	0.009	0.025	0.017	0.004
0.015	0.012	0.076	0.013	0.007
		0.023	0.018	0.015
0.015	0.017	0.022	0.011	0.004
0.023	0.031	0.053	0.02	0.006
0.017	0.021	0.026	0.007	0.02
0.022	0.014	0.044	0.018	0.015
0.014	0.025	0.026	0.009	0.013
0.016	0.02	0.021	0.026	0.022
0.011	0.02	0.036	0.02	0.023
0.004	0.024	0.024	0.021	0.011
0.015	0.021	0.037	0.009	0.025
0.018	0.006	0.047	0.022	0.009
0.028	0.019	0.014	0.011	0.01
0.017	0.039	0.009	0.012	0.022
0.008		0.038	0.01	0.01
0.02	0.01	0.028		0.008
0.012	0.02	0.028	0.014	0.016
0.025	0.024	0.022	0.017	0.017
	0.025	0.033	0.011	0.019
0.028	0.026	0.03	0.014	0.012
0.027	0.021	0.032	0.029	0.025
	0.02	0.03	0.026	0.034
0.018	0.027	0.042	0.016	0.014
0.021	0.027	0.045	0.021	0.008
0.017	0.01	0.038	0.021	0.015
0.011		0.035	0.03	0.019
0.023	0.029	0.037	0.024	0.016
0.011	0.008	0.027	0.012	0.008
0.022	0.008	0.026	0.019	0.009
0.01	0.011	0.03	0.01	0.008
0.014	0.013	0.023	0.019	0.009
0.009	0.015	0.021	0.015	0.022
0.01	0.014	0.044	0.022	0.014
0.011	0.013	0.018	0.014	0.007
0.015	0.011	0.021	0.025	0.017
0.02	0.027	0.046	0.009	0.016
0.011	0.009	0.039	0.017	0.005
0.013	0.015	0.041	0.028	0.027
0.015	0.015	0.031	0.016	0.024
0.019	0.008	0.017	0.021	0.007
0.009	0.01	0.015	0.021	0.015
0.017	0.019	0.04	0.016	0.01
0.004	0.014	0.028	0.015	0.015
0.006	0.01	0.025	0.011	0.011
0.017	0.01	0.026	0.017	0.009
0.006	0.023	0.011	0.024	0.013
0.01	0.019	0.008	0.023	0.009
0.01	0.014	0.058	0.018	0.023
0.014	0.041	0.022	0.014	0.028
	0.027	0.029	0.01	0.026
0.009	0.032	0.06	0.01	0.014
0.027	0.017	0.013	0.01	0.024
0.016	0.01	0.024		0.015
0.016	0.016	0.031	0.022	0.005
0.014	0.011	0.024	0.012	0.007
	0.016	0.048	0.024	0.004
0.024	0.022	0.067	0.013	0.015
0.02	0.012	0.032	0.025	0.005
0.01	0.021	0.034	0.014	0.016
0.009	0.012	0.075	0.021	0.004
0.008	0.012	0.055	0.02	0.008
0.005	0.014	0.033	0.018	0.013
0.007	0.01	0.034	0.015	0.009
0.014	0.009	0.056	0.019	0.012
0.017	0.026	0.035	0.012	0.01
0.017	0.017	0.023	0.01	0.013
0.015	0.012	0.065		0.006
0.006	0.01	0.036	0.013	0.01
0.011	0.01	0.018	0.014	0.013
0.009	0.013	0.034	0.023	0.013
0.022	0.009	0.054	0.014	0.014
0.011	0.025	0.007	0.017	0.01
0.014	0.019	0.051	0.019	0.017
0.007	0.016	0.035	0.021	0.013
0.011	0.025	0.014	0.013	0.021
0.015	0.012	0.036	0.012	0.011
0.012	0.013	0.048	0.019	0.011
0.012	0.014	0.061	0.014	0.014
0.018	0.025	0.034	0.012	0.027
0.016	0.011	0.079	0.012	0.021
0.011	0.024	0.061	0.027	0.027
0.008	0.02	0.057	0.023	0.015
0.022	0.007	0.014	0.01	0.009
0.013	0.014	0.021	0.011	0.01
0.011	0.035	0.049	0.021	0.011
0.011	0.022	0.018	0.018	0.006
0.01	0.013	0.016	0.012	0.005
0.012	0.011	0.008	0.027	0.009
0.017	0.009	0.026	0.011	0.012
0.013	0.015	0.036	0.015	0.005
0.009	0.012	0.017	0.013	0.012
0.011	0.023	0.026	0.015	0.011
0.007	0.012	0.015	0.016	0.008
0.011	0.008	0.06		0.005
0.01	0.008	0.01	0.017	0.003
0.009	0.011	0.07	0.033	0.004
0.012	0.006	0.044	0.015	0.01
0.014	0.005	0.034	0.025	0.014
0.007	0.008	0.05	0.022	0.005
0.007	0.014	0.049	0.015	0.009
0.007		0.056	0.019	0.012
0.009	0.009	0.059	0.026	0.015
0.004	0.013	0.045	0.012	0.007
0.017	0.011	0.051	0.011	0.032
0.014	0.018	0.011	0.022	0.009
	0.009	0.011		0.025
0.01	0.007	0.067	0.012	0.01
0.012	0.008	0.059	0.027	0.006
		0.043	0.015	0.01
	0.019	0.046	0.008	0.014
0.015	0.008	0.024	0.021	0.009
0.012	0.011	0.047	0.023	0.022
0.013	0.013	0.034	0.033	0.015
	0.007		0.025	0.006
0.014	0.015	0.063	0.03	0.01
0.015	0.007	0.088	0.01	0.014
0.011	0.014	0.079	0.012	0.013
0.011	0.01	0.05	0.028	0.01
0.018	0.007	0.046	0.024	0.006
0.005		0.053		0.01
0.023	0.013	0.074	0.029	0.007
0.007	0.012	0.05	0.025	0.008
0.013	0.038	0.077	0.006	0.006
0.009		0.044	0.011	0.008
0.006	0.01	0.038	0.027	0.021
0.009	0.017	0.053		0.011
0.015	0.011	0.032	0.009	0.012
0.007	0.009	0.03	0.014	0.008
0.015	0.021	0.033	0.013	0.025
0.008	0.012	0.037	0.014	0.017
0.013	0.013	0.04	0.017	0.008
0.012	0.01	0.012	0.025	0.007
0.008	0.025	0.024	0.013	0.012
0.007	0.007	0.053	0.008	0.02
0.014	0.014	0.017	0.011	0.019
0.018	0.007	0.04	0.017	0.017
0.014	0.008	0.063	0.02	0.013
	0.01	0.06	0.013	0.019
0.007	0.012	0.082	0.014	0.01
0.013	0.011	0.06	0.021	0.009
0.015	0.011	0.054	0.014	0.006
0.012	0.006	0.044	0.01	0.016
0.015	0.004	0.049	0.024	0.013
0.007	0.021	0.071	0.02	0.02
0.016	0.012	0.069	0.012	0.01
0.01	0.008	0.038	0.036	0.012
0.015	0.006	0.045	0.02	0.028
0.021	0.01	0.058	0.022	0.018
0.006	0.01	0.035	0.019	0.027
0.016	0.012	0.037	0.022	0.014
0.019	0.012	0.039	0.026	0.006
0.025	0.014	0.031	0.019	0.018
0.021	0.022	0.066	0.016	0.011
0.008	0.012	0.019	0.025	0.007
0.021	0.024	0.074	0.016	0.027
0.016	0.041	0.081	0.018	0.018
0.014	0.008	0.047	0.017	0.016
0.002	0.026	0.041	0.015	0.015
0.008	0.006	0.044	0.017	0.021
0.005	0.007	0.062	0.018	0.017
0.006	0.012	0.033	0.016	0.018
0.009	0.011	0.032	0.028	0.02
0.024	0.008	0.087	0.01	0.019
0.014	0.007	0.029	0.012	0.014
0.009	0.011	0.036	0.008	0.026
0.013	0.01	0.036	0.015	0.019
0.009	0.032	0.086	0.009	0.015
0.008	0.011	0.065	0.026	0.02
0.01	0.015	0.056	0.019	0.016
0.008	0.009	0.113	0.01	0.021
0.01	0.007	0.06	0.021	0.018
0.007	0.01	0.082	0.009	0.016
0.008	0.023	0.068	0.01	0.01
0.005	0.007	0.037	0.014	0.008
0.008	0.009	0.017	0.013	0.006
0.006	0.007	0.055	0.013	0.012
0.02	0.015	0.024	0.02	0.02
0.008	0.028	0.033	0.01	0.009
0.007	0.02	0.044	0.012	0.029
0.011	0.014	0.014	0.017	0.009
0.01	0.017	0.016	0.011	0.008
0.011	0.013	0.019	0.011	0.009
0.014	0.026	0.052	0.013	0.01
0.008	0.009	0.032	0.021	0.007
0.01	0.009	0.051	0.008	0.012
0.01	0.015	0.029	0.01	0.019
0.016	0.02	0.035	0.008	0.012
0.013	0.025	0.094	0.006	0.022
0.006	0.019	0.07	0.019	0.013
0.008	0.009	0.051	0.02	0.022
0.005	0.009	0.051		0.025
0.009	0.012	0.041	0.017	0.025
0.002	0.016	0.064	0.024	0.02
0.003	0.016	0.081	0.014	0.008
0.005	0.005	0.1		0.025
0.012	0.015	0.036	0.015	0.02
0.019	0.031	0.061	0.017	0.018
0.008	0.017	0.056	0.022	0.008
0.007	0.017	0.053	0.011	0.022
0.019	0.015	0.041	0.017	0.014
0.01	0.012	0.024	0.013	0.014
0.005	0.016	0.071	0.014	0.02
0.014	0.013	0.041		0.028
0.013	0.022	0.074	0.016	0.023
0.009	0.023	0.065	0.025	0.017
0.009	0.013	0.064	0.014	0.01
0.015	0.021	0.058	0.009	0.013
0.009	0.011	0.065	0.016	0.025
0.008	0.023	0.054	0.01	0.008
0.007	0.009	0.022	0.018	0.031
0.01	0.028	0.036	0.016	0.018
0.008	0.022	0.037	0.009	0.021
0.011	0.019	0.032	0.03	0.01
0.009	0.026	0.022	0.014	0.019
0.01	0.01	0.042	0.01	0.009
0.011	0.011	0.053	0.008	0.014
0.013	0.018	0.037	0.011	0.013
0.007	0.014	0.066	0.015	0.019
0.006	0.021	0.054	0.013	0.008
0.004	0.02	0.029	0.033	0.022
0.003	0.012	0.064	0.014	0.036
0.009	0.026	0.038	0.008	0.008
0.009	0.007	0.045	0.017	0.019
0.011	0.015	0.017	0.009	0.015
0.011	0.019	0.01	0.013	0.018
0.004	0.006	0.026	0.016	0.026
0.016	0.008	0.01	0.016	0.026
0.008		0.021	0.025	0.038
0.019	0.031	0.026	0.027	0.01
0.013	0.014	0.024	0.008	0.011
0.009	0.018	0.044	0.03	0.013
0.003	0.023	0.023	0.008	0.01
0.002	0.01	0.042	0.014	0.01
0.009	0.016	0.038	0.008	0.043
0.01	0.02	0.027	0.008	0.02
0.012	0.02	0.029	0.013	0.018
0.006	0.014	0.034	0.03	0.023
0.006	0.014	0.032	0.03	0.017
0.006	0.018	0.017	0.025	0.021
0.017	0.013	0.022	0.009	0.008
0.014	0.021	0.07	0.007	0.008
0.007	0.016	0.012	0.01	0.008
0.007	0.01	0.016	0.017	0.025
0.007	0.034	0.008	0.014	0.018
0.012	0.02	0.022	0.02	0.017
0.007	0.005	0.033	0.02	0.021
0.015	0.026	0.029	0.021	0.016
0.009	0.007	0.018	0.01	0.024
0.023	0.006	0.022	0.023	0.023
0.005	0.026	0.018	0.017	0.016
0.008	0.019	0.019	0.006	0.021
0.009	0.013	0.062	0.013	0.018
0.012	0.008	0.006	0.019	0.02
0.008	0.01	0.012	0.024	0.022
0.007	0.021	0.01	0.008	0.01
0.007	0.009	0.014	0.009	0.006
0.005	0.008	0.029	0.008	0.024
0.007	0.007	0.013	0.01	0.019
0.011	0.007	0.02	0.012	0.012
0.007	0.008	0.025	0.014	0.008
0.003	0.007	0.027	0.015	0.01
0.01	0.009	0.026	0.034	0.01
0.003	0.015	0.036	0.014	0.009
0.002	0.007	0.039	0.008	0.008
0.01	0.037	0.035	0.012	0.011
0.003	0.005	0.038	0.011	0.015
0.007	0.019	0.036	0.009	0.012
0.014	0.035	0.047	0.015	0.017
0.008	0.031	0.04	0.011	0.014
0.011	0.021	0.042	0.018	0.043
0.01	0.017	0.019	0.011	0.03
0.013	0.018	0.042	0.025	0.012
0.015	0.02	0.031	0.021	0.019
0.007	0.008	0.015	0.029	0.004
0.013	0.014	0.025	0.02	0.025
0.016		0.034	0.022	0.036
0.028		0.065	0.01	0.012
0.013	0.028	0.046	0.01
0.009	0.008	0.041	0.014	0.008
0.014	0.01	0.052	0.016	0.031
0.012	0.011	0.034	0.015	0.014
0.016	0.008	0.027	0.011	0.025
0.016	0.013	0.022	0.022	0.007
0.006	0.011	0.051	0.016	0.019
0.019	0.015	0.01	0.016	0.018
0.024	0.005	0.018	0.017	0.014
0.01	0.021	0.01	0.017	0.031
0.007	0.007	0.037	0.015	0.006
0.013	0.018	0.035	0.027	0.036
0.008	0.02	0.021	0.02	0.031
0.012	0.018	0.062	0.019	0.011
0.008	0.016	0.05	0.018	0.026
0.008	0.021	0.02	0.018	0.021
0.012	0.013	0.033	0.031	0.005
0.012	0.033	0.032	0.02	0.022
0.012	0.023	0.028	0.029	0.014
0.023	0.029	0.034	0.023	0.016
0.004	0.026	0.033	0.02	0.013
0.004	0.03	0.045	0.022	0.019
0.025	0.012	0.024	0.024	0.035
0.005	0.013	0.018	0.018	0.013
0.003	0.026	0.039	0.026	0.013
0.014	0.029	0.026	0.026	0.029
0.007		0.043	0.022	0.031
0.016	0.009	0.017	0.012	0.013
0.017	0.037	0.035	0.018	0.007
0.008	0.014	0.014	0.018	0.03
0.006	0.013	0.013	0.034	0.015
0.007	0.018	0.012	0.028	0.013
0.025	0.027	0.018	0.026	0.009
0.013	0.023	0.027	0.026	0.042
0.012	0.015	0.025	0.017	0.036
0.017	0.02	0.023	0.015	0.017
0.01	0.007	0.026	0.022	0.007
0.007	0.015	0.028	0.024	0.014
0.021	0.013	0.054	0.018	0.01
0.021	0.02	0.039	0.008	0.016
0.006	0.019	0.024	0.021	0.007
	0.029	0.021	0.014	0.037
0.012	0.031	0.049	0.012	0.009
0.011	0.015	0.052	0.016	0.006
0.016	0.021	0.035	0.012	0.024
0.004	0.021	0.015	0.023	0.04
0.004	0.019	0.039	0.012	0.023
0.005	0.023	0.067	0.015	0.009
0.004	0.02	0.018	0.012	0.022
0.002	0.025	0.013	0.016	0.009
0.005	0.011	0.014	0.035	0.02
0.01	0.009	0.056	0.014	0.023
0.007	0.016	0.059	0.013	0.014
0.008	0.015	0.071	0.009	0.008
0.005	0.017	0.034	0.021	0.007
0.007	0.033	0.023	0.011	0.029
0.013	0.017	0.031	0.014	0.023
0.003	0.025	0.053	0.007	0.02
0.013	0.025	0.051	0.019	0.035
0.008	0.01	0.027	0.009	0.007
0.013	0.019	0.029	0.011	0.007
0.017	0.016	0.019	0.018	0.006
0.004	0.025	0.035	0.016	0.015
0.004	0.004	0.036	0.011	0.019
0.007	0.011	0.025	0.013	0.005
0.006	0.009	0.026	0.007	0.008
0.007	0.01	0.03	0.008	0.01
0.009	0.023	0.028	0.009	0.009
0.004	0.022	0.028	0.011	0.011
0.013	0.016	0.024	0.011	0.025
0.013	0.012	0.018	0.017	0.041
0.005	0.02	0.029	0.009	0.026
0.011	0.018	0.038	0.012	0.036
0.016	0.028	0.026	0.026	0.016
0.007	0.014	0.038	0.007	0.022
0.009	0.015	0.031	0.01	0.023
0.019	0.026	0.033	0.015	0.003
0.005	0.02	0.019	0.008	0.012
0.011	0.015	0.014	0.006	0.012
0.012	0.034	0.072	0.009	0.002
0.01	0.035	0.026	0.005	0.019
0.006	0.026	0.018	0.008	0.011
0.016	0.015	0.042	0.007	0.009
0.009	0.015	0.038	0.009	0.02
0.008	0.01	0.053	0.01	0.027
0.005	0.019	0.037	0.008	0.009
0.013	0.03	0.075	0.014	0.008
0.006	0.013	0.044	0.032	0.018
0.013	0.041	0.046	0.011	0.022
0.009	0.021	0.05	0.006
0.012	0.013	0.054	0.02	0.016
0.011	0.016	0.044	0.01	0.011
0.008	0.026	0.074	0.011	0.018
0.012	0.012	0.041	0.02	0.016
0.008	0.01	0.066	0.015	0.018
0.009	0.026	0.02	0.007
0.005	0.02	0.071	0.014
0.014	0.013	0.049	0.017	0.01
0.016	0.013	0.036	0.012	0.012
0.005		0.049	0.02	0.031
0.004	0.041	0.029	0.016	0.011
0.005	0.024	0.029	0.014	0.009
0.024	0.024	0.021	0.016	0.018
0.021	0.019	0.052	0.019	0.009
0.019	0.022	0.019	0.013	0.006
0.016		0.019	0.025	0.007
0.012	0.036	0.029	0.013	0.007
0.005	0.036	0.029	0.011	0.017
0.009	0.021	0.033	0.023	0.027
0.016	0.013	0.024	0.014	0.016
0.027	0.016	0.034	0.006	0.013
0.01	0.014	0.026	0.02	0.017
0.01	0.02	0.019	0.01	0.006
0.015	0.014	0.021	0.011	0.006
0.012	0.026	0.013	0.017	0.02
0.017	0.023	0.024	0.018	0.023
0.013	0.032	0.013	0.008	0.015
0.005	0.01	0.034	0.014	0.012
0.005	0.012	0.01	0.013	0.026
0.004	0.011	0.036	0.015	0.009
0.013	0.013	0.047	0.016	0.014
0.022	0.014	0.04	0.026	0.025
0.005	0.011	0.034	0.009	0.013
0.021	0.017	0.031	0.018	0.013
0.027		0.017	0.015	0.008
0.017	0.036	0.059	0.017	0.008
0.009	0.022	0.045	0.011	0.025
0.01		0.042	0.008
0.005	0.018	0.037	0.03	0.017
0.005	0.031	0.04	0.024	0.009
0.016	0.024	0.015	0.017	0.017
0.019	0.029	0.012	0.015	0.006
	0.009	0.025	0.028	0.013
0.009	0.019	0.062	0.019	0.015
0.007	0.011	0.056	0.017	0.028
0.017	0.013	0.051	0.008	0.028
0.009	0.01	0.033	0.018	0.026
0.008	0.013	0.023	0.018	0.029
0.007	0.012	0.032	0.02	0.02
0.025	0.013	0.029	0.009	0.004
0.016	0.015	0.031	0.01
0.02	0.014	0.036	0.005	0.012
0.019	0.014	0.04	0.019	0.033
0.015	0.008	0.022	0.012	0.017
0.007	0.028	0.03	0.033	0.024
0.014	0.011	0.045	0.027	0.013
0.006	0.019	0.042	0.021	0.013
0.02	0.025	0.024	0.018	0.008
0.005	0.029	0.029	0.009	0.017
0.008	0.019	0.022	0.01	0.017
0.004	0.024	0.04	0.024	0.013
0.005	0.037	0.034	0.011	0.031
0.018	0.036	0.029	0.009	0.017
0.002	0.015	0.03	0.02	0.013
0.012		0.029	0.013	0.039
0.006	0.02	0.037	0.015	0.018
0.011	0.013	0.045	0.02	0.022
0.006	0.02	0.053	0.009	0.009
0.011	0.036	0.052	0.019	0.008
0.006	0.017	0.048	0.014	0.017
0.011	0.016	0.042	0.011	0.013
0.014	0.01	0.026	0.01
0.008	0.01	0.042	0.009	0.009
0.015	0.023	0.048	0.013	0.016
0.007	0.03	0.028	0.02	0.01
0.008	0.028	0.035	0.014	0.012
0.013	0.015	0.011	0.015	0.028
0.008	0.011	0.021	0.013	0.012
0.004	0.012	0.026	0.018	0.019
0.011	0.01	0.028	0.02	0.014
0.008	0.012	0.086	0.014
0.018	0.013	0.025	0.016	0.015
0.013	0.015	0.026	0.014	0.008
0.006	0.016	0.015	0.012	0.016
0.003	0.013	0.026	0.012	0.042
0.01	0.009	0.021	0.011	0.032
0.005	0.013	0.021	0.009	0.019
0.006	0.014	0.022	0.009
0.011	0.013	0.014	0.01	0.016
0.024	0.014	0.032	0.01	0.028
0.012	0.01	0.062	0.015	0.012
0.005	0.013	0.061	0.014	0.027
0.012	0.027	0.055	0.008	0.019
0.009	0.016	0.046	0.011	0.029
0.009	0.012	0.043	0.027	0.014
0.024	0.011	0.044	0.02	0.011
0.004	0.012	0.019	0.005	0.018
0.008	0.013	0.032	0.012	0.036
0.013	0.014	0.041	0.013	0.018
0.006	0.038	0.025	0.008	0.011
0.004	0.015	0.033	0.009	0.015
0.004	0.009	0.023	0.007	0.016
0.022	0.011	0.046	0.013	0.013
0.022	0.014	0.054	0.01	0.007
0.021	0.015	0.031	0.013
0.012	0.018	0.032	0.02	0.023
0.012	0.024	0.03	0.01	0.027
0.007	0.015	0.023	0.006	0.027
0.009	0.01	0.023	0.01	0.039
0.006	0.009	0.018	0.01	0.019
0.007	0.013	0.04	0.017
0.007	0.019	0.033	0.015	0.017
0.01	0.018	0.048	0.011	0.03
0.004	0.021	0.033	0.023	0.021
0.019	0.018	0.021	0.013	0.022
0.006	0.01	0.024	0.014	0.013
0.009	0.013	0.036	0.011	0.015
0.005	0.012	0.032	0.017	0.024
0.009	0.031	0.053	0.015	0.017
0.012	0.008	0.049	0.017	0.02
0.006	0.007	0.023	0.016	0.016
0.018	0.029	0.039	0.012	0.032
0.003	0.019	0.035	0.019	0.017
0.008	0.008	0.033	0.015	0.024
0.006	0.025	0.015	0.01	0.006
0.005	0.009	0.023	0.007
0.006	0.01	0.023		0.019
0.017	0.008	0.025	0.018	0.022
0.021	0.01	0.037	0.009	0.033
0.011	0.025	0.04	0.022	0.027
0.006	0.015	0.038	0.021	0.028
0.014	0.03	0.045		0.031
0.009	0.015	0.052	0.015	0.024
0.02	0.022	0.038	0.022	0.026
0.011	0.014	0.054	0.025	0.027
0.007	0.011	0.061	0.017
0.015	0.016	0.054	0.009	0.023
0.004	0.012	0.066	0.01	0.036
0.008	0.005	0.042	0.007
0.008	0.008	0.027	0.011	0.026
0.008	0.011	0.032	0.006	0.028
0.008	0.009	0.028	0.006	0.024
0.007	0.01	0.05	0.004	0.031
0.007		0.021	0.009	0.009
0.004	0.025	0.019		0.008
0.006	0.027	0.021		0.007
0.011	0.008	0.031	0.01	0.011
0.005	0.019	0.026	0.016	0.01
0.009	0.017	0.043	0.019	0.008
0.006	0.024	0.017	0.028	0.008
0.013	0.024	0.015		0.007
0.007	0.008	0.012	0.013	0.006
0.004	0.03	0.028	0.033	0.01
0.009	0.011	0.032		0.009
0.004		0.013	0.03	0.019
0.009	0.012	0.039		0.009
0.015	0.017	0.034	0.037	0.013
0.007	0.037	0.029	0.028	0.009
0.007	0.011	0.018	0.014	0.009
0.013	0.008	0.021	0.019	0.013
0.014	0.023	0.029	0.008	0.011
0.017	0.022	0.022	0.006	0.026
0.005	0.025	0.012	0.008	0.023
0.009	0.016	0.011	0.02	0.043
0.018	0.026	0.02	0.024	0.027
0.009	0.034	0.02	0.017	0.011
	0.017	0.061	0.018	0.014
0.004	0.013	0.029	0.012	0.013
0.011	0.021	0.028	0.017	0.014
0.007	0.014	0.046	0.009	0.025
0.007	0.026	0.038	0.008	0.016
0.022	0.028	0.018	0.005	0.028
0.015	0.019	0.04	0.006	0.006
0.006	0.022	0.027	0.005	0.004
0.011	0.009	0.035	0.006	0.006
0.025	0.036	0.018	0.01	0.02
0.009	0.019	0.062	0.006	0.032
0.02	0.022	0.016	0.005	0.018
0.013	0.03	0.038	0.006	0.022
0.005	0.01	0.046	0.006	0.039
0.019	0.018	0.02	0.014	0.02
0.023	0.024	0.042	0.022	0.02
0.006	0.016	0.039	0.016	0.027
0.026	0.014	0.029	0.014	0.021
0.01	0.01	0.036	0.014	0.023
0.015	0.009	0.045	0.023	0.023
0.012	0.015	0.019	0.023	0.006
0.007	0.012	0.017	0.035	0.007
0.004	0.01	0.016	0.023	0.022
0.012	0.013	0.033	0.023	0.015
0.008	0.01	0.03	0.021	0.03
0.013	0.018	0.021	0.026	0.008
0.009	0.02	0.018	0.019	0.018
0.024	0.018	0.018	0.013	0.019
0.015	0.017	0.018	0.019
0.014	0.011	0.015	0.025	0.042
0.009	0.037	0.023	0.025	0.017
0.003	0.02		0.033	0.017
0.005	0.014	0.016	0.025	0.017
0.011	0.022	0.021	0.033	0.014
0.014	0.022	0.073	0.018	0.034
0.006	0.04	0.011	0.023	0.01
0.004	0.019	0.043	0.012	0.038
0.017	0.021	0.042	0.024	0.026
0.01	0.023	0.066	0.024	0.02
0.008	0.02	0.04	0.016	0.006
0.01	0.026	0.041	0.023	0.031
0.006	0.027	0.053	0.014	0.015
0.006	0.037	0.012	0.015	0.021
0.003	0.041	0.016	0.011	0.023
0.009	0.037	0.057	0.021	0.011
0.007	0.036	0.013	0.01	0.009
0.01	0.017	0.015	0.008	0.009
0.014	0.023	0.039	0.01	0.01
0.004	0.025	0.02	0.02	0.013
0.006	0.026	0.027	0.021	0.003
0.008	0.018	0.025	0.008	0.004
0.006	0.022	0.031	0.012	0.004
0.011	0.023	0.027	0.009	0.005
0.006	0.014	0.049	0.01	0.002
0.003	0.017	0.028	0.053	0.007
0.014	0.009	0.036	0.061	0.007
0.015	0.031	0.035	0.051	0.013
0.009	0.025	0.016	0.044	0.015
0.015	0.027	0.016	0.042	0.01
0.01	0.011	0.028	0.044	0.032
0.013	0.008	0.026	0.057	0.01
0.01	0.014	0.02	0.089	0.026
0.017	0.021	0.012	0.052	0.022
0.005	0.01	0.047	0.07	0.017
0.008	0.012	0.04	0.079	0.022
0.003	0.012	0.033	0.033	0.008
0.004	0.016	0.018	0.055	0.012
0.013	0.019	0.018	0.062	0.023
0.011	0.03	0.059	0.079	0.022
0.013	0.016	0.065	0.067	0.02
0.016	0.022	0.035	0.039	0.005
0.016	0.024	0.034	0.03	0.02
0.008	0.037	0.08	0.07	0.004
0.005	0.018	0.022	0.115	0.017
0.011	0.014	0.054	0.06	0.016
0.004	0.018	0.079	0.063	0.011
0.012	0.039	0.043	0.054	0.014
0.008	0.012	0.042	0.046	0.012
0.007	0.038	0.024	0.05	0.024
0.004	0.025	0.031	0.058	0.029
0.012	0.015	0.029	0.08	0.015
0.008	0.013	0.013	0.044	0.013
0.016	0.008	0.017	0.065	0.012
0.012	0.012	0.012	0.081	0.011
0.013	0.007	0.04	0.077	0.034
0.009	0.005	0.016	0.059	0.008
0.006	0.021	0.033	0.068	0.022
0.011	0.029	0.024	0.062	0.003
0.009	0.026	0.024	0.073	0.017
0.009	0.018	0.027	0.096	0.012
0.014	0.017	0.022	0.088	0.021
0.002	0.019	0.066	0.089	0.021
0.007	0.033	0.021	0.07	0.019
0.012	0.029	0.025	0.101	0.007
0.007	0.012	0.006	0.075	0.019
0.017	0.012	0.076	0.088	0.018
0.003	0.039	0.024	0.059	0.016
0.007	0.029	0.022	0.073	0.009
0.003	0.028	0.047	0.055	0.01
0.002	0.019	0.046	0.062	0.018
0.014	0.017	0.05	0.06	0.009
0.007	0.047	0.017	0.114	0.006
0.006	0.019	0.012	0.038	0.011
0.003	0.012	0.019	0.049	0.008
0.004	0.023	0.015	0.066	0.006
0.007	0.037	0.038	0.112	0.01
0.007	0.036	0.033	0.079	0.019
0.015	0.024	0.052	0.04	0.012
0.007	0.015	0.043	0.063	0.017
0.01	0.018	0.028	0.065	0.018
0.007	0.012	0.027	0.077	0.015
0.004	0.009	0.019	0.036	0.012
0.004	0.016	0.056	0.058	0.021
0.006	0.03	0.021	0.046	0.024
0.004	0.025	0.018	0.04	0.011
0.017	0.021	0.019	0.045	0.005
0.005	0.035	0.02	0.054	0.019
0.003	0.014	0.02	0.053	0.006
0.017	0.029	0.039	0.112	0.008
0.008	0.024	0.023	0.076	0.007
0.008	0.02	0.019	0.069	0.003
0.01	0.018	0.018	0.082	0.018
0.005	0.014	0.037	0.079	0.013
0.003	0.016	0.038	0.071	0.028
0.004	0.029	0.046	0.053	0.026
0.005	0.029	0.033	0.088	0.008
0.004	0.029	0.014	0.079	0.022
0.006	0.017	0.044	0.065	0.009
0.004	0.019	0.023	0.12	0.022
0.004	0.016	0.024	0.075	0.016
0.004	0.012	0.025	0.062	0.004
0.003	0.015	0.034	0.09	0.015
0.003	0.007	0.041	0.08	0.016
0.002	0.009	0.041	0.058	0.011
0.003	0.01	0.035	0.07	0.008
0.005	0.017	0.016	0.126	0.005
0.004	0.052	0.036	0.114	0.012
0.006	0.027	0.015	0.091	0.028
0.005	0.027	0.013	0.071	0.015
0.006	0.023	0.014	0.063	0.005
0.003	0.022	0.011	0.09	0.013
0.011	0.034	0.054	0.054	0.007
0.007	0.017	0.072	0.089	0.006
0.008	0.01	0.035	0.071	0.01
0.011	0.013	0.032	0.065	0.01
0.017	0.014	0.027	0.054	0.013
0.01	0.03	0.023	0.065	0.01
0.003	0.025	0.013	0.058	0.009
0.009	0.035	0.015	0.051	0.008
0.014	0.035	0.019	0.074	0.007
0.01	0.021	0.018	0.071	0.01
0.009	0.014	0.039	0.075	0.016
0.018	0.034	0.011	0.098	0.008
0.015	0.016	0.031	0.074	0.021
0.025	0.016	0.007	0.104	0.01
0.005	0.011	0.018	0.069	0.015
0.006	0.008	0.032	0.083	0.014
0.007	0.016	0.02	0.091	0.014
0.006	0.014	0.006	0.084	0.007
0.005	0.022	0.012	0.072	0.007
0.014	0.008	0.031	0.062	0.007
0.005	0.017	0.028	0.083	0.013
0.011	0.01	0.01	0.061	0.009
0.007	0.016	0.071	0.045	0.015
0.005	0.021	0.058	0.051	0.016
0.006	0.012	0.024	0.061	0.028
0.007	0.016	0.015	0.048	0.015
0.012	0.014	0.051	0.05	0.03
0.005	0.02	0.059	0.076	0.02
0.005	0.032	0.019	0.079	0.012
0.004	0.01	0.033	0.075	0.011
0.005	0.035	0.023	0.071	0.013
0.014	0.01	0.015	0.107	0.02
0.007	0.016	0.048	0.122	0.011
0.016	0.024	0.016	0.072	0.016
0.012	0.016	0.003	0.093	0.017
0.011	0.021	0.006	0.093	0.021
0.017	0.009	0.018	0.068	0.027
0.003	0.013	0.021	0.002	0.014
0.006	0.016	0.026	0.054	0.013
0.01	0.021	0.011	0.045	0.008
0.006	0.014	0.02	0.057	0.032
0.013	0.013	0.01	0.125	0.016
0.01	0.027	0.01	0.071	0.017
0.017	0.013	0.013	0.078	0.02
0.004	0.026	0.025	0.103	0.008
0.018	0.016	0.024	0.055	0.026
0.009	0.035	0.006	0.047	0.013
0.004	0.014	0.005	0.049	0.005
0.016	0.016	0.005	0.05	0.003
0.014	0.019	0.024	0.062	0.002
0.009	0.02	0.033	0.037	0.009
0.006	0.014	0.025	0.022	0.013
0.005	0.019	0.011	0.028	0.026
0.012	0.018	0.033	0.019	0.035
0.019	0.026	0.027	0.057	0.009
0.018	0.033	0.028	0.011	0.026
0.017	0.015	0.032	0.054	0.02
0.007	0.02	0.023	0.062	0.028
0.009	0.021	0.025	0.028	0.01
	0.015	0.026	0.018
0.017	0.02	0.037	0.051	0.012
0.003	0.023	0.041	0.047	0.008
0.016	0.022	0.066	0.041	0.024
0.007	0.012	0.034	0.031	0.024
0.004	0.014	0.043	0.123	0.014
0.014	0.025	0.057	0.078	0.009
0.013	0.022	0.037	0.088	0.028
0.013	0.025	0.038	0.066	0.015
0.003	0.03	0.034	0.074	0.017
0.024	0.029	0.034	0.062	0.008
0.018	0.028	0.053	0.068	0.032
0.01	0.034	0.028	0.108	0.025
0.008	0.023	0.039	0.063	0.006
0.012	0.022	0.014	0.072	0.019
0.006	0.013	0.016	0.072	0.007
0.008	0.008	0.017	0.097	0.03
0.008	0.027	0.027	0.039	0.009
0.006	0.017	0.021	0.06	0.012
0.016	0.037	0.031	0.047	0.014
0.006	0.03	0.034	0.064	0.004
0.006	0.016	0.023	0.043	0.007
0.01	0.018	0.008	0.06	0.008
0.009	0.04	0.016	0.055	0.034
0.02	0.034	0.011	0.081	0.008
	0.018	0.011	0.074	0.018
0.006	0.017	0.01	0.072	0.029
0.011	0.038	0.01	0.077	0.038
0.009	0.024	0.016	0.044	0.018
0.006	0.024	0.023	0.066	0.022
0.006	0.038	0.012	0.129	0.016
0.005	0.033	0.039	0.079	0.019
0.01	0.032	0.039	0.091	0.01
0.004	0.035	0.012	0.039	0.01
0.004	0.022	0.029	0.055	0.02
0.007	0.025	0.02	0.077	0.02
0.007	0.027	0.016	0.059	0.008
0.003	0.016	0.017	0.054	0.02
0.005	0.014	0.014	0.072	0.025
0.004	0.013	0.015	0.054	0.009
0.002	0.016	0.07	0.039	0.008
0.014	0.025	0.022	0.036	0.021
0.008	0.018	0.012	0.036	0.007
0.007	0.017	0.014	0.058	0.016
0.005	0.025	0.015	0.063	0.014
0.005	0.035	0.024	0.088	0.011
0.017	0.028	0.012	0.055	0.011
0.015	0.015	0.022	0.075	0.019
0.024	0.014	0.056	0.055	0.017
0.016	0.017	0.026	0.058	0.006
0.015	0.019	0.012	0.041	0.009
0.006	0.011	0.012	0.075	0.008
0.007	0.01	0.01	0.087	0.012
0.004	0.017	0.031	0.088	0.018
0.008	0.011	0.023	0.058	0.026
0.023	0.013	0.026	0.091	0.01
0.011	0.008	0.032	0.06	0.013
0.03	0.026	0.031	0.054	0.013
0.005	0.013	0.014	0.071	0.007
0.009	0.055	0.026	0.093	0.035
0.009	0.049	0.014	0.055	0.003
0.009	0.052	0.062	0.055	0.004
0.007	0.05	0.024	0.073	0.006
0.022	0.051	0.022	0.073	0.005
0.022	0.018	0.038	0.073	0.008
0.021	0.101	0.011	0.06	0.008
0.006	0.026	0.026	0.068	0.018
0.004	0.022	0.033	0.081	0.017
0.007	0.017	0.025	0.119	0.011
0.014	0.033	0.055	0.088	0.026
0.008	0.029	0.068	0.063	0.015
0.008	0.022	0.037	0.083	0.006
0.011	0.018		0.089	0.008
0.006	0.021	0.031	0.095	0.016
0.004	0.019	0.038	0.046	0.011
0.011	0.039	0.033	0.07	0.012
0.021	0.022	0.05	0.065	0.007
0.026	0.015	0.036	0.066	0.005
0.007	0.039	0.031	0.06	0.005
0.008	0.077	0.027	0.09	0.009
0.004	0.076	0.039	0.07	0.016
0.006	0.042	0.042	0.083	0.014
0.011	0.029	0.011	0.05	0.012
0.007	0.034	0.012	0.062	0.011
0.009	0.032		0.078	0.008
0.016	0.008	0.018	0.043	0.02
0.019	0.018	0.033	0.065	0.008
0.017	0.018	0.028	0.092	0.01
0.02	0.01	0.032	0.108	0.008
0.014	0.037	0.038	0.08	0.006
0.009	0.021	0.033	0.061	0.009
0.017	0.047	0.063	0.048	0.018
0.027	0.052	0.02	0.089	0.014
0.017	0.036		0.088	0.012
0.009	0.015	0.015	0.05	0.006
0.01	0.019	0.02	0.055	0.006
0.027	0.015	0.018	0.042	0.014
0.023	0.025	0.043	0.036	0.007
0.011	0.021	0.031	0.044	0.022
0.012	0.017	0.012	0.05	0.009
0.013	0.081	0.061	0.039	0.02
0.019	0.028	0.058	0.052	0.013
0.016	0.04	0.048	0.06	0.01
0.01	0.047	0.033	0.061	0.007
0.008	0.047	0.011	0.025	0.007
0.009	0.045	0.035	0.034	0.011
0.018	0.025	0.024	0.061	0.013
0.019	0.021	0.026	0.031	0.007
0.024	0.031	0.031	0.111	0.01
0.021	0.053	0.025	0.043	0.005
0.015	0.048	0.029	0.063	0.008
0.022	0.041	0.031	0.048	0.004
0.017	0.029		0.036	0.008
0.024	0.023		0.077	0.008
0.026	0.034		0.059	0.013
0.027	0.029		0.028	0.012
0.024	0.034		0.052	0.013
0.012	0.054		0.034	0.008
0.024	0.028		0.049	0.009
0.015	0.044		0.067	0.012
0.014	0.052		0.052	0.012
0.032	0.026		0.047	0.007
0.037	0.05		0.05	0.014
0.031	0.028		0.034	0.007
0.031	0.022		0.052	0.01
0.028	0.018		0.042	0.023
0.042	0.044		0.083	0.015
0.029	0.058		0.064	0.029
0.034	0.057		0.067	0.026
0.023	0.063		0.038	0.008
0.026	0.021		0.077	0.008
0.039	0.024		0.056	0.005
0.027	0.021		0.02	0.005
0.03	0.033		0.041	0.018
0.042	0.036		0.013	0.016
0.039	0.063		0.072	0.028
0.059	0.05		0.015	0.006
0.036	0.03		0.059	0.009
0.043	0.046		0.027	0.009
0.011	0.026		0.019	0.018
0.036	0.045		0.089	0.011
0.031	0.033		0.08	0.01
0.044	0.021		0.028	0.006
0.049	0.062		0.031	0.013
0.052	0.055		0.092	0.01
0.024	0.045		0.05	0.007
0.049	0.024		0.032	0.006
0.027	0.023		0.095	0.006
0.014	0.01		0.028	0.007
0.013	0.073		0.028	0.005
0.041	0.008		0.058	0.005
0.039	0.022		0.025	0.005
0.056	0.033		0.031	0.013
0.021	0.104		0.077	0.037
0.037	0.064		0.032
0.03	0.023		0.043	0.009
0.003	0.022		0.035	0.034
0.007	0.028		0.034	0.007
0.009	0.027		0.085	0.01
0.008	0.015		0.026	0.01
0.008	0.037		0.027	0.029
0.005	0.029		0.031	0.026
0.014	0.058		0.026	0.02
0.01	0.014		0.035	0.011
0.007	0.044		0.034	0.002
0.003	0.032		0.033	0.008
0.003	0.074		0.073
0.012	0.05		0.075	0.013
0.007	0.035		0.041	0.029
0.008	0.025		0.036	0.01
0.006	0.022		0.093
0.004	0.074		0.07	0.032
0.005	0.059		0.045	0.017
0.004	0.036		0.081	0.036
0.006	0.09		0.032	0.02
0.011	0.067		0.038	0.023
0.005	0.036		0.034	0.034
0.01	0.053		0.035	0.016
0.009	0.031		0.07	0.021
0.007	0.062		0.035	0.031
0.013	0.039		0.032	0.014
0.007	0.039		0.072	0.014
0.007	0.042		0.032	0.017
0.007	0.038		0.03	0.01
0.004	0.047		0.034	0.013
0.018	0.034		0.043	0.019
0.022	0.04		0.052	0.007
0.008	0.038		0.047	0.019
0.005	0.024		0.037	0.024
0.014	0.074		0.053	0.014
0.009	0.055		0.055	0.034
0.011	0.044		0.107	0.023
0.007	0.036		0.115	0.018
0.01	0.029		0.064	0.018
0.018	0.033		0.052	0.03
0.007	0.067		0.097	0.005
0.007	0.055		0.086	0.02
0.011	0.027		0.05	0.006
0.014	0.037		0.058	0.011
0.011	0.03		0.071	0.015
0.006	0.057		0.06	0.014
0.012	0.032		0.106	0.012
0.007	0.061		0.065	0.009
0.003	0.048		0.085	0.02
0.004	0.043		0.079	0.027
0.005	0.036		0.086	0.022
0.006	0.052		0.071	0.02
0.002	0.034		0.082	0.039
0.009	0.025		0.056	0.009
0.019	0.028		0.057	0.021
0.015	0.026		0.058
0.023	0.041		0.063	0.015
0.003	0.055		0.061	0.034
0.017	0.036		0.05	0.043
0.017	0.025		0.034	0.017
0.004	0.047		0.036	0.037
0.006	0.022		0.036	0.025
0.013	0.043		0.064	0.042
0.025	0.016		0.075	0.02
0.015	0.024		0.066	0.039
0.011	0.081		0.066	0.023
0.01	0.081		0.061	0.038
0.02	0.057		0.05
0.016	0.033		0.089	0.034
0.029	0.06		0.087	0.02
0.019	0.037		0.072	0.023
0.022	0.024		0.058	0.028
0.025	0.031		0.057	0.014
0.02	0.021		0.071	0.027
0.015	0.022		0.068	0.029
0.019	0.037		0.048	0.037
0.011	0.018		0.06	0.019
0.015	0.027		0.071	0.015
0.025	0.023		0.062	0.043
0.01	0.024		0.052	0.042
0.018	0.031		0.036	0.028
0.019	0.044		0.038	0.037
0.015	0.044		0.036	0.017
0.006	0.044		0.059	0.013
0.003	0.034		0.037	0.013
0.005	0.042		0.041	0.027
0.009	0.032		0.028	0.022
	0.025		0.026	0.024
	0.074		0.028	0.026
	0.038		0.076	0.034
	0.041		0.076	0.035
	0.078		0.035	0.021
	0.042		0.056	0.04
	0.033		0.068	0.028
	0.046		0.076	0.032
	0.03		0.073	0.01
	0.041		0.084	0.017
	0.04		0.064	0.024
	0.033		0.059	0.021
	0.037		0.059	0.027
	0.067		0.054	0.02
	0.035		0.055	0.023
	0.055		0.05	0.04
	0.061		0.052	0.02
	0.064		0.051	0.02
	0.075		0.05	0.019
	0.085		0.054	0.018
	0.078		0.039	0.031
	0.067		0.078	0.033
	0.032		0.051	0.021
	0.054		0.037	0.074
	0.025		0.089	0.048
	0.034		0.113	0.052
	0.06		0.049	0.034
	0.035		0.102	0.056
	0.083		0.072	0.036
	0.066		0.099	0.045
	0.055		0.037	0.033
	0.055		0.031	0.045
	0.039		0.022	0.07
	0.033		0.06	0.034
	0.066		0.019	0.077
	0.071		0.051	0.037
	0.048		0.037	0.046
	0.053		0.045	0.04
	0.047		0.047	0.043
	0.07		0.063	0.025
	0.063		0.07	0.051
	0.061		0.07	0.046
	0.029		0.05	0.043
	0.019		0.057	0.038
	0.014		0.044	0.042
	0.082		0.073	0.038
	0.023		0.088	0.035
	0.023		0.084	0.024
	0.03		0.027	0.026
	0.008		0.076	0.037
	0.014		0.07	0.02
	0.066		0.065	0.04
	0.054		0.04	0.028
	0.015		0.061	0.032
	0.023		0.077	0.034
	0.021		0.037	0.037
	0.031		0.029	0.023
	0.049		0.026	0.023
	0.015		0.019	0.049
	0.006		0.05	0.071
	0.015		0.139	0.074
	0.034			0.066
	0.012		0.125	0.029
	0.04		0.094	0.03
	0.025		0.11	0.024
	0.009		0.074	0.027
	0.004		0.089	0.039
			0.06	0.039
	0.011		0.06	0.053
	0.036		0.056	0.032
	0.039		0.041	0.048
	0.032		0.042	0.042
	0.038		0.083	0.053
	0.037		0.03	0.032
	0.011		0.069	0.06
	0.015		0.038	0.033
	0.016		0.046	0.044
	0.049		0.036	0.013
	0.048		0.035	0.03
	0.043		0.026	0.034
	0.035		0.049	0.051
	0.031		0.108	0.025
	0.029		0.118	0.029
	0.029		0.067	0.026
	0.036		0.082	0.038
	0.027		0.075	0.044
	0.037		0.056	0.03
	0.009		0.063	0.091
	0.045		0.073	0.04
	0.035		0.1	0.033
	0.034		0.063	0.033
	0.034		0.066	0.028
	0.031		0.052	0.036
	0.028		0.036	0.048
	0.032		0.069	0.049
	0.033		0.029	0.037
	0.034		0.041	0.038
	0.036		0.03	0.037
	0.013		0.026	0.015
	0.012		0.019	0.035
	0.012		0.04	0.018
	0.021		0.041	0.017
	0.04		0.045	0.006
	0.039		0.033	0.029
	0.067		0.039	0.044
			0.039	0.031
	0.028		0.046	0.049
	0.018		0.059	0.035
	0.017			0.051
	0.041		0.091	0.036
	0.064		0.118	0.041
	0.021		0.093	0.038
	0.039		0.075	0.055
	0.033		0.049	0.037
	0.022		0.035	0.054
	0.037		0.036	0.029
	0.034		0.08	0.047
	0.03		0.066	0.064
	0.027		0.064	0.052
	0.022		0.119	0.033
	0.028		0.102	0.029
	0.038		0.06	0.074
	0.027		0.048	0.054
	0.03		0.051	0.055
	0.029		0.124	0.054
	0.044		0.069	0.038
	0.031		0.111	0.054
	0.03		0.1	0.064
	0.031		0.063	0.065
	0.021		0.037	0.023
	0.026		0.056	0.03
	0.023		0.048	0.032
	0.027		0.049	0.086
	0.028		0.072	0.034
	0.079		0.057	0.03
	0.042		0.058	0.076
	0.036		0.041	0.075
	0.018		0.037	0.033
	0.016		0.047	0.099
	0.046		0.028	0.025
	0.036		0.037	0.025
	0.036		0.035	0.02
	0.042		0.044	0.039
	0.042		0.039	0.024
	0.038		0.045	0.07
	0.018		0.116	0.055
	0.03		0.103	0.047
	0.064		0.081	0.066
	0.06		0.033	0.069
	0.04		0.081	0.069
	0.057		0.033	0.083
	0.02		0.04	0.082
	0.019		0.075	0.087
	0.047		0.024	0.089
	0.03		0.046	0.043
	0.023		0.071
	0.017		0.023
	0.021		0.04	0.092
	0.016		0.018	0.098
	0.03		0.015	0.032
	0.033		0.052	0.031
	0.051		0.023
	0.029		0.026
	0.035		0.037
	0.043		0.019
	0.041		0.061	0.028
	0.04		0.027	0.02
	0.035		0.015
	0.036		0.014	0.081
	0.029		0.08	0.062
	0.065		0.036	0.051
	0.038		0.028	0.071
	0.044		0.045	0.048
	0.031		0.06	0.026
	0.036		0.02	0.037
	0.02		0.025	0.03
	0.024		0.036	0.057
	0.06		0.015	0.074
	0.046		0.024	0.077
	0.051		0.032	0.096
	0.044		0.02
	0.048		0.019	0.038
	0.058		0.014	0.034
	0.031		0.014	0.046
	0.016		0.015	0.045
	0.028		0.028	0.048
	0.042		0.031	0.031
	0.023		0.066	0.023
	0.034		0.029	0.065
	0.017		0.018	0.038
	0.021		0.045	0.036
	0.027		0.051	0.069
	0.025		0.089	0.058
	0.026		0.06	0.059
	0.014		0.027	0.057
	0.019		0.029	0.071
	0.015		0.038	0.052
	0.033		0.024	0.038
	0.06		0.045	0.03
	0.066		0.043	0.054
	0.029		0.024	0.037
	0.041		0.037	0.057
	0.016		0.043	0.027
	0.022		0.018	0.019
	0.019		0.054	0.047
	0.034		0.032	0.041
	0.017		0.047	0.034
	0.038		0.032	0.061
	0.053		0.035	0.008
	0.046		0.03	0.031
	0.034		0.038	0.013
	0.028		0.023	0.025
	0.019		0.015	0.033
	0.049		0.045	0.053
	0.036		0.036	0.032
	0.015		0.011	0.039
	0.032		0.013	0.041
	0.026		0.017	0.034
	0.014		0.02	0.025
	0.024		0.016	0.037
	0.023		0.027	0.017
	0.065		0.023	0.014
	0.057		0.032	0.08
	0.013		0.042	0.029
	0.029		0.083	0.022
	0.044		0.072	0.023
	0.018		0.051	0.011
	0.015		0.042	0.033
	0.055		0.062	0.03
	0.023		0.026	0.044
	0.056		0.019	0.024
	0.046		0.022	0.025
	0.034		0.022	0.023
	0.028		0.064	0.024
	0.029		0.033	0.005
	0.023		0.038	0.026
	0.019		0.057	0.028
	0.035		0.024	0.042
	0.038		0.02	0.015
	0.038		0.014	0.023
	0.024		0.013	0.026
	0.049		0.033	0.016
	0.074		0.031	0.01
	0.058		0.033	0.026
	0.035			0.026
	0.028		0.048	0.02
	0.072		0.04	0.04
	0.032		0.023	0.041
	0.028		0.088	0.027
	0.034		0.024	0.037
	0.049			0.034
			0.013	0.034
			0.027	0.072
	0.034		0.044	0.037
	0.034		0.027	0.041
	0.027		0.018	0.04
			0.041	0.013
	0.025		0.015	0.041
			0.049	0.035
	0.032		0.006	0.019
	0.025		0.014	0.041
	0.043		0.028	0.033
			0.017	0.027
	0.045		0.012	0.047
	0.037		0.037	0.039
	0.054		0.026	0.048
	0.045		0.069	0.013
	0.03		0.051	0.007
	0.044		0.033	0.079
	0.052		0.019	0.022
	0.038		0.024	0.035
	0.019		0.015	0.032
	0.013		0.103	0.031
	0.01		0.03	0.048
	0.019		0.023	0.036
	0.049		0.014	0.037
	0.067		0.042	0.019
	0.019		0.041	0.038
	0.008		0.047	0.049
	0.05		0.058	0.05
	0.063		0.062	0.036
	0.016		0.045	0.03
	0.021		0.042	0.035
	0.01		0.051	0.03
	0.011		0.058	0.026
	0.021		0.069	0.035
	0.045		0.028	0.041
	0.03		0.065	0.036
	0.04		0.064	0.036
	0.015		0.061	0.034
	0.016		0.056	0.038
	0.024		0.048	0.032
	0.035		0.069	0.066
	0.024		0.054	0.045
	0.028		0.1	0.039
	0.036		0.069	0.045
	0.059		0.041	0.038
	0.048		0.036	0.054
	0.023		0.08	0.065
	0.023		0.015	0.058
	0.055		0.035	0.07
	0.043		0.015	0.024
	0.039		0.102	0.065
	0.026		0.029	0.046
	0.025		0.017	0.047
	0.052		0.05	0.035
	0.044		0.048	0.032
	0.025		0.04	0.051
	0.044		0.028	0.039
	0.04		0.092	0.04
	0.023		0.024	0.039
	0.036		0.035	0.044
	0.032		0.023	0.037
	0.036		0.089	0.049
	0.02		0.023	0.02
	0.03		0.075	0.011
	0.048		0.079	0.025
	0.037		0.057	0.036
			0.02	0.047
	0.04		0.09	0.042
	0.053		0.04	0.052
	0.033		0.027	0.046
	0.014		0.044	0.039
	0.034			0.036
	0.039		0.021	0.039
	0.071		0.05	0.034
	0.037		0.076	0.037
	0.022		0.022	0.012
	0.06		0.06	0.014
	0.03		0.022	0.014
	0.048		0.05	0.016
	0.052		0.03	0.028
	0.016		0.041	0.012
	0.024		0.04	0.011
	0.018		0.033	0.035
	0.044		0.044	0.035
	0.038		0.063	0.023
	0.049		0.03	0.024
	0.019		0.024	0.025
	0.041		0.035	0.028
			0.036	0.03
	0.05		0.033	0.053
	0.043		0.034	0.056
	0.053		0.033	0.032
	0.038		0.022	0.046
	0.037		0.014	0.061
	0.04		0.038	0.083
	0.04		0.037	0.029
	0.036		0.071	0.094
	0.025		0.024	0.05
	0.019		0.033	0.057
	0.039		0.03	0.034
	0.032		0.052	0.029
	0.024		0.052	0.023
	0.037		0.03	0.034
	0.036		0.022	0.054
	0.028		0.058	0.018
	0.014		0.025	0.022
	0.028		0.03	0.036
	0.052		0.044	0.064
	0.037		0.071
	0.027		0.064
	0.022		0.029	0.067
	0.01		0.055	0.043
	0.035			0.022
	0.032		0.034	0.05
			0.04	0.092
	0.056		0.051	0.012
	0.057		0.016	0.01
	0.038		0.041	0.024
	0.074		0.026	0.058
	0.026		0.027	0.044
	0.047		0.055	0.04
	0.037		0.028	0.049
	0.047		0.025	0.038
	0.024		0.021	0.053
	0.034		0.055	0.03
	0.024		0.033	0.041
	0.027		0.037	0.011
	0.016		0.031	0.007
	0.057		0.016	0.028
	0.036		0.027	0.043
	0.023		0.013	0.035
	0.028		0.065	0.025
	0.023		0.019	0.036
	0.014		0.032	0.021
	0.066		0.018	0.064
	0.056		0.014	0.018
	0.02		0.018	0.016
	0.036		0.016	0.041
	0.061		0.008	0.052
	0.022		0.025	0.024
	0.041		0.066	0.017
	0.023		0.033	0.012
	0.019		0.014	0.008
	0.023		0.016	0.048
	0.012		0.032	0.054
	0.03		0.047	0.024
	0.023		0.013	0.037
	0.02		0.017	0.03
	0.033		0.038	0.033
	0.01		0.019	0.033
	0.017		0.021	0.055
	0.012		0.016	0.039
	0.033		0.008	0.033
	0.035		0.024	0.029
	0.031		0.011	0.03
	0.028		0.009	0.013
	0.034		0.015	0.006
	0.041		0.02	0.029
	0.041		0.024	0.017
	0.025		0.051	0.015
	0.033		0.023	0.012
	0.019		0.055	0.012
	0.02		0.065	0.016
	0.027		0.018	0.031
	0.061		0.06	0.041
	0.054		0.074	0.042
	0.022		0.053	0.036
	0.025		0.05	0.013
	0.028		0.056	0.028
	0.025		0.058	0.015
	0.026		0.066	0.028
	0.01		0.052	0.034
	0.023		0.052	0.011
	0.022		0.047	0.024
	0.017		0.027	0.057
	0.028			0.018
	0.023		0.02	0.014
	0.028		0.028	0.052
	0.023		0.063
	0.109		0.06	0.066
	0.021		0.033	0.023
	0.025		0.03	0.019
	0.031		0.028	0.018
	0.037		0.041	0.077
	0.029		0.039	0.029
	0.03		0.068	0.02
	0.068		0.081	0.025
	0.08			0.017
	0.062		0.074	0.029
	0.07			0.019
	0.118		0.022	0.02
	0.065		0.018	0.034
	0.036		0.016	0.024
	0.122		0.013	0.025
	0.02		0.03	0.034
	0.048		0.021	0.05
	0.024		0.016	0.046
	0.025		0.051	0.035
	0.129		0.037	0.08
	0.057		0.024	0.02
	0.044			0.048
	0.056		0.092	0.041
	0.05		0.057	0.037
	0.086		0.039	0.033
	0.084		0.022	0.067
	0.068		0.042	0.048
	0.037		0.022	0.076
	0.037		0.021	0.021
	0.043		0.028	0.008
	0.03		0.031	0.02
	0.036		0.023	0.006
	0.061		0.019	0.029
	0.015		0.027	0.023
	0.042		0.024	0.019
	0.028		0.097	0.014
	0.013		0.032	0.011
	0.094		0.037	0.023
	0.046		0.02	0.005
	0.029		0.027	0.025
	0.042		0.036	0.023
	0.042		0.026	0.02
	0.048		0.023	0.026
	0.065		0.074	0.012
	0.081		0.055	0.008
	0.049		0.054	0.01
	0.075		0.052	0.007
	0.085		0.075	0.011
	0.085		0.03	0.015
	0.053		0.061	0.027
	0.026		0.021	0.012
	0.067		0.037	0.012
	0.034		0.063	0.019
	0.033		0.02	0.024
	0.031		0.027	0.027
	0.038		0.033	0.035
	0.052		0.062	0.039
	0.024		0.043	0.02
	0.032		0.03	0.016
	0.081		0.045	0.017
	0.096		0.015	0.017
	0.079		0.035	0.019
	0.057		0.058	0.017
	0.015		0.078	0.016
	0.069		0.019	0.013
	0.022		0.063	0.032
	0.036		0.019	0.045
	0.036		0.037	0.012
	0.039		0.017	0.009
	0.141		0.068	0.025
	0.124		0.093	0.03
	0.045		0.019	0.035
	0.03		0.011	0.013
	0.042		0.035	0.014
	0.059		0.048	0.016
	0.026		0.019	0.02
	0.014		0.018	0.026
	0.019		0.058	0.007
	0.026		0.017	0.029
	0.031		0.03	0.027
	0.05		0.08	0.038
	0.06		0.012
	0.076		0.042	0.045
	0.07		0.085	0.038
	0.054		0.076	0.039
	0.089		0.042	0.011
	0.057		0.027	0.014
	0.067		0.041	0.016
	0.037		0.023	0.06
	0.094		0.076	0.035
	0.046		0.044	0.029
	0.084		0.028	0.037
	0.057		0.063	0.023
	0.096		0.061	0.018
	0.091		0.062	0.039
	0.057		0.019	0.034
	0.044		0.039	0.027
	0.133		0.015	0.031
	0.106		0.032	0.018
	0.098		0.107	0.032
	0.061		0.008	0.038
	0.071		0.042	0.014
	0.023		0.058	0.047
	0.079		0.037	0.012
	0.05		0.023	0.023
	0.033		0.061	0.02
	0.107		0.038	0.024
	0.055		0.056	0.03
	0.114		0.054	0.06
	0.083		0.057	0.05
	0.11		0.044	0.018
	0.034		0.085	0.024
	0.034		0.07	0.012
	0.037		0.066	0.01
	0.05		0.039	0.013
	0.047		0.042	0.02
	0.031		0.046	0.02
	0.062		0.062	0.033
	0.044		0.044	0.025
	0.07		0.01	0.005
	0.063		0.015	0.036
	0.052		0.014	0.013
	0.057		0.047	0.022
	0.067		0.038	0.013
	0.033		0.045	0.01
	0.059		0.052	0.028
	0.034		0.022	0.039
	0.022		0.054	0.016
	0.054		0.047	0.026
	0.048		0.023	0.021
	0.077		0.05	0.013
			0.04	0.023
	0.089		0.022	0.039
	0.056		0.013	0.034
	0.047		0.072	0.034
	0.098		0.051	0.023
	0.028		0.059	0.017
	0.082		0.056	0.017
	0.07		0.012	0.023
	0.064		0.023	0.019
	0.062		0.05	0.025
	0.06		0.079	0.025
	0.041		0.034	0.017
	0.075		0.041	0.014
	0.047		0.02	0.028
	0.032		0.059	0.045
	0.076		0.061	0.015
	0.047		0.057	0.029
	0.084		0.047	0.032
	0.127		0.053	0.037
	0.079		0.037	0.014
	0.034		0.033	0.031
	0.033		0.057	0.036
	0.044		0.039	0.049
	0.077		0.029	0.031
	0.039		0.034	0.037
	0.039		0.056	0.027
	0.022		0.038	0.042
	0.042		0.017	0.021
	0.08		0.023	0.03
	0.069		0.015	0.022
	0.028		0.033	0.03
	0.069		0.028	0.016
	0.073		0.05	0.038
	0.083		0.046	0.033
	0.073		0.039	0.041
	0.054		0.031	0.031
	0.056		0.034	0.019
	0.085		0.048	0.013
	0.066		0.027	0.039
	0.044		0.049	0.043
	0.065		0.048	0.027
	0.07		0.046	0.032
	0.097		0.041	0.015
	0.084		0.041	0.031
	0.039		0.04	0.032
	0.032		0.036	0.056
	0.052		0.039	0.032
	0.056		0.041	0.024
	0.048		0.054	0.024
	0.046		0.043	0.027
	0.055		0.021	0.08
	0.091		0.032	0.039
	0.056		0.031	0.048
	0.022		0.02	0.026
	0.073		0.018	0.017
	0.082		0.035	0.011
	0.043		0.035	0.043
	0.044		0.033	0.028
	0.06		0.034	0.018
	0.06		0.02	0.017
	0.058		0.079	0.028
	0.047		0.039	0.047
	0.027		0.039	0.034
	0.033		0.045	0.051
	0.044		0.027	0.019
	0.024		0.038	0.02
	0.046		0.022	0.037
	0.024		0.052	0.042
	0.025		0.071
	0.021		0.023
	0.029		0.035	0.042
	0.029		0.078	0.066
	0.099		0.055	0.041
	0.092		0.063	0.046
	0.093		0.057	0.033
	0.031		0.074	0.025
	0.045		0.051	0.031
	0.027		0.038	0.011
	0.032		0.087	0.06
	0.053		0.104	0.017
	0.049		0.088	0.013
	0.056		0.087	0.05
	0.076		0.044	0.008
	0.083		0.072	0.016
	0.059		0.078	0.011
	0.033		0.062	0.068
	0.034		0.061	0.015
	0.026		0.067	0.06
	0.034		0.087	0.022
	0.041		0.055	0.019
	0.043		0.059	0.03
	0.025		0.132	0.05
	0.044		0.09	0.052
	0.021		0.038	0.042
	0.03		0.063	0.023
	0.032		0.079	0.027
	0.021		0.07	0.017
	0.076		0.068	0.023
	0.074		0.083	0.013
	0.044		0.084	0.011
	0.037		0.047	0.044
	0.037		0.045	0.025
	0.046		0.101	0.033
	0.04		0.049	0.022
	0.032		0.043	0.018
	0.031		0.049	0.025
	0.046		0.04	0.015
	0.048		0.039	0.015
	0.063		0.08	0.021
	0.068		0.114	0.017
	0.064		0.06	0.019
	0.061		0.054	0.036
	0.054		0.041
	0.068		0.028	0.054
	0.068		0.05	0.024
	0.061		0.023	0.016
	0.056		0.046	0.013
	0.073		0.023	0.015
	0.082		0.034	0.025
	0.077		0.037	0.03
	0.045		0.019	0.02
	0.043		0.039	0.028
	0.084		0.01	0.045
	0.033		0.008	0.01
	0.037		0.009	0.037
	0.076		0.006	0.006
	0.03		0.017	0.033
	0.033		0.041	0.011
	0.04		0.046	0.018
	0.035		0.079	0.022
	0.064		0.042	0.054
	0.116		0.038	0.023
	0.106		0.043	0.02
	0.115		0.048	0.023
	0.032		0.02	0.028
	0.051		0.031	0.032
	0.068		0.075	0.022
	0.065		0.033	0.021
	0.061		0.038	0.022
	0.071		0.027	0.013
	0.071		0.059	0.015
	0.033		0.022	0.016
	0.034		0.032	0.024
	0.032		0.03	0.04
	0.098		0.032	0.044
	0.071		0.013	0.012
	0.116		0.04	0.008
	0.033		0.029	0.005
	0.074		0.037	0.007
	0.02		0.036	0.023
	0.029		0.008	0.019
	0.053		0.012	0.014
	0.041		0.032	0.021
	0.033		0.032	0.043
	0.045		0.027	0.013
	0.045		0.032	0.014
	0.09		0.019	0.022
	0.039		0.04	0.019
	0.074		0.014	0.009
	0.074		0.027	0.044
	0.05		0.022	0.007
	0.033		0.064	0.014
	0.052		0.064	0.011
	0.041		0.04	0.009
	0.044		0.022	0.016
	0.027		0.033	0.018
	0.029		0.02	0.012
	0.028		0.037	0.011
	0.025		0.03	0.023
	0.027		0.022	0.023
	0.08		0.046	0.032
	0.097		0.03	0.031
	0.044		0.036	0.026
	0.05		0.029	0.029
	0.077		0.037	0.063
			0.03	0.027
			0.031	0.041
			0.012	0.035
			0.006	0.028
			0.024	0.011
			0.04	0.044
			0.011	0.014
			0.02	0.03
			0.043	0.024
			0.017	0.062
			0.008	0.072
			0.012	0.028
			0.017	0.029
			0.019	0.025
			0.015	0.02
			0.017	0.054
			0.015	0.033
			0.067	0.024
			0.023	0.015
			0.035	0.02
			0.025	0.025
			0.05	0.045
			0.024	0.029
			0.032	0.063
			0.034	0.075
			0.078	0.023
			0.059	0.056
			0.043	0.015
			0.096	0.014
			0.089	0.009
			0.096	0.012
			0.13	0.023
			0.055	0.026
[truncated: 400 more rows]
