# Supplementary material for: Evolutionary transitions between beneficial and phytopathogenic Rhodococcus challenge disease management
Source: eLife. 2017 Dec 12;6:e30925. doi: 10.7554/eLife.30925 (PMC5726852; doi:10.7554/eLife.30925)
Supplement: Figure 6—source data 1. [file elife-30925-fig6-data1.xlsx]

## Sheet: Figure 6 - Source Data 1
Mock	D188-5	D188	delta_att	GIC26	GIC26 delta_att	05-561-1	05-561-1 delta_att	04-516	04-516 delta_att	PBTS2	PBTS2 delta_att
0.83	1.271	0.399	0.293	1.11	0.173	0.854	0.222	1.07	0.222	1.417	0.376
0.774	0.991	0.281	0.194	0.699	0.189	0.375	0.787	0.584	0.333	0.569	0.491
0.839	1.234	0.263	0.23	0.77	0.225	0.942	0.886	0.913	0.356	0.963	0.399
0.352	1.136	0.307	0.341	1.224	0.132	1.129	0.761	0.985	0.308	0.856	0.454
0.686	0.988	0.337	0.321	1.054	0.154	0.956	0.712	1.188	0.137	1.169	0.456
0.761	1.125	0.37	0.348	1.281	0.209	0.208	0.752	0.64	0.23	0.865	0.409
0.463	1.572	0.407	0.336	1.086	0.275	0.867	0.355	0.608	0.358	0.668	0.454
0.571	0.854	0.323	0.445	1.204	0.174	0.128	0.872	0.991	0.197	0.937	0.344
0.658	1.396	0.232	0.386	1.203	0.168	0.453	0.816	0.951	0.441	0.758	0.405
0.617	1.085	0.356	0.094	1.49	0.709	0.646	0.644	0.921	0.173	0.792	0.213
0.511	1.139	0.225	0.311	1.514	0.203	0.912	0.957	0.876	0.262	1.509	0.214
0.844	0.927	0.28	0.312	1.403	0.348	0.344	0.575	0.886	0.52	1.3	0.317
0.598	0.507	0.239	0.846	1.432	0.274	0.504	0.206	0.584	0.514	1.261	0.271
0.433	0.785	0.468	0.164	1.157	0.228	0.653	0.238	0.943	0.308	0.776	0.14
0.595	0.831	0.366	0.403	0.684	0.146	0.652	0.539	0.454	0.411	0.482	0.558
0.588	0.946	0.42	0.254	1.105	0.329	0.541	0.186	0.538	0.474	1.286	0.391
0.543	0.783	0.209	0.292	0.925	0.201	0.817	0.555	0.468	0.331	1.246	0.556
0.663	1.074	0.315	0.282	1.239	0.309	0.747	0.891	0.777	0.404	0.377	0.194
0.538	0.853	0.287	0.205	0.775	0.264	0.291	0.348	0.778	0.369	0.664	0.458
1.349	0.928	0.212	0.307	1.357	0.224	0.23	0.389	0.684	0.516	1.036	0.545
1.166	1.245	0.083	0.156	1.285	0.192	0.699	0.48	0.727	0.419	1.197	0.397
0.913	1.02	0.268	0.276	1.157	0.272	0.532	0.489	0.746	0.273	0.909	0.593
1.033	1.147	0.259	0.285	1.149	0.309	0.578	0.467	1.047	0.302	1.02	0.171
1.058	1.168	0.217	0.229	1.027	0.298	0.62	0.627	0.785	0.342	1.352	0.348
1.333	1.358	0.269	0.226	1.277	0.25	0.259	0.472	0.97	0.308	0.44	0.25
1.487	1.251	0.249	0.503	1.363	0.246	0.623	0.777	1.081	0.303	1.065	0.389
0.938	0.888	0.323	0.426	1.2	0.165	0.273	0.619	1.815	0.287	0.491	0.357
1.304	1.198	0.193	0.203	1.239	0.144	0.407	0.423	0.944	0.404	1.109	0.53
0.968	0.81	0.283	0.28	0.8	0.383	0.356	0.596	1.075	0.213	0.689	0.297
1.363	1.4	0.271	0.289	1.12	0.185	0.41	0.665	0.814	0.286	1.162	0.216
1.32	0.596	0.187	0.463	0.311	0.258	0.565	0.255	0.698	0.22	1.068	0.403
1.077	0.835	0.21	0.361	1.311	0.217	0.421	0.633	1.088	0.18	0.518	0.433
1.171	1.165	0.143	0.215	1.357	0.602	0.632	0.331	1.041	0.174	0.518	0.26
1.689	0.625	0.187	0.186	0.864	0.512	0.596	0.408	0.946	0.245	0.601	0.409
1.186	0.817	0.203	0.292	1.661	0.263	0.302	0.22	1.152	0.404	0.624	0.442
1.022	1.177	0.236	0.264	1.097	0.188	0.457	0.453	0.799	0.318	0.624	0.373
0.284	0.485	0.205	0.214	0.411	0.562	0.544	0.74	0.524	0.385	0.807	0.276
1.015	0.9	0.152	0.396	1.144	0.749	0.41	0.534	0.811	0.181	0.802	0.43
0.851	1.031	0.464	0.22	0.855	0.433	0.544	0.547	0.435	0.308	1.141	0.254
1.073	0.851	0.506	0.175	0.985	0.192	0.334	0.734	0.834	0.149	0.833	0.421
0.725	1.018	0.32	0.344	1.09	0.289	0.256	0.576	0.515	0.171	0.653	0.408
0.556	1.142	0.481	0.235	0.724	1.083	0.292	0.383	0.939	0.262	0.395	0.381
0.924	1.021	0.333	0.217	0.728	0.251	0.828	0.419	0.918	0.164	1.018	0.314
0.853	1.079	0.3	0.292	0.752	0.808	0.238	0.427	1.055	0.162	0.763	0.213
0.867		0.236	0.128	0.645	1.009	0.948	0.707	0.749	0.148	0.797	0.482
1.22		0.292	0.376	0.975	0.236	1.145	0.536	0.877	0.209	0.795	0.37
0.642		0.209	0.254	1.516	0.302	1.51	0.241	0.867	0.218	0.923
1.004		0.277	0.449	1.045	0.381	1.036	0.396	1.142	0.188	0.762
0.818		0.251	0.286	0.925	0.415	1.633	0.372	0.874	0.182	0.365
0.917		0.278	0.395	1.1	0.337	1.475	0.735	0.958	0.206	0.518
0.83		0.267	0.156	1.159	0.91	1.274	0.453	0.815	0.113	0.63
0.545		0.222	0.165	1.127	0.23	0.88	1.199	0.709	0.184	0.49
1.16		0.303	0.188	1.344	0.423	1.247	0.255	0.379	0.196	0.571
0.924		0.265	0.324	1.334	0.506	1.314	0.628	0.4	0.118	0.74
0.939		0.247	0.242	0.859	0.611	1.713	1.092	0.446	0.199	0.62
0.806		0.292	0.22	1.085	0.56	1.423	0.737	0.606	0.152	0.537
1.268		0.422	0.127	0.379	0.23	1.676	1.189	0.499	0.139	0.505
1.014		0.441	0.186	0.995	0.445	1.228	0.888	0.723	0.282	0.387
0.876		0.602	0.166	0.61	0.557	0.915	0.732	0.689	0.243	0.944
1.171		0.105	0.24	1.119	0.457	0.603	1.119	0.517	0.254	0.431
0.916		0.196	0.246	1.132	0.337	1.47	0.449	0.468	0.139	0.641
1.264		0.435	0.438	1.312	0.264	1.011	0.6	0.402	0.226	0.543
1.194		0.249	0.313	1.005	0.326	0.741	0.617	0.408	0.181	0.796
0.724		0.373	0.316	0.941	0.219	1.19	0.517	0.653	0.215	0.752
1.272		0.38	1.086	1.364	0.239	1.096	0.743	0.718	0.259	0.296
1.001		0.286	0.685	1.661	0.366	1.214	0.356	0.635	0.069	0.57
1.395		0.298	0.238	1.142	0.253	0.611	0.166	0.543	0.262	0.909
0.994		0.281	0.162	1.059	0.57	1.16	0.159	0.453	0.224	0.875
0.845		0.314	0.394	0.978	0.471	1.276	0.264	0.557	0.25	0.526
1.146		0.158	0.277	0.271	0.387	1.135	0.298	0.414	0.269	0.581
1.19		0.127	0.238	0.862	0.263	0.49	0.415	0.969	0.298	0.567
0.81		0.32	0.622	0.577	0.241	1.212	0.413	0.9	0.301	0.485
1.086		0.411	0.38	1.18	0.17	0.674	0.399	0.82	0.18	0.453
1.276		0.382	0.405	0.964	0.229	1.117	0.368	0.656	0.203	0.791
0.476		0.256	0.184	0.922	0.428	0.461	0.383	0.814	0.2	0.882
1.025		0.325	0.329	1.159	0.284	0.39	0.198	0.644	0.185	0.504
1.147		0.429	0.213	1.109	0.343	0.569	0.173	0.667	0.36	0.725
1.174		0.419	0.265	1.752	0.196	0.556	0.63	0.853	0.263	0.874
1.305		0.406	0.588	0.858	0.398	0.694	0.204	0.506	0.232	0.804
1.042		0.374	0.437	1.334	0.353	0.88	0.342	0.653	0.186	0.701
1.716		0.37	0.547	0.34	0.327	0.998	0.262	0.52	0.161	0.85
1.305		0.319	0.245	1.45	0.294	1.19	0.344	0.557	0.171	0.437
0.985		0.196	0.342	1.292	0.288	1.042	0.286	0.501	0.244	0.822
0.759		0.279	0.342	0.728	0.32	0.864	0.433	0.548	0.214	0.669
0.63		0.256	0.161	0.9	0.31	1.207	0.221	0.605	0.287	0.682
1.168		0.326	0.163	1.12	0.366	1.134	0.425	0.481	0.199	0.641
0.83		0.263	0.219	1.086	0.444	0.956	0.429	0.664	0.224
1.223		0.394	0.272	1.038	0.237	0.516	0.237	0.536	0.248
0.993		0.313	0.457	1.02	0.265	0.806	0.755	0.762	0.225
1.305		0.229	0.371	1.077	0.163	0.684	0.501	0.358	0.247
1.21		0.189	0.27	0.833	0.158	0.583	0.336	0.46	0.455
1.208		0.376	0.186	1.68	0.296	1.43	0.306	0.97	0.161
1.155		0.166	0.372	1.222	0.425	0.899	0.112	0.961	0.281
1.49		0.192	0.201	0.334	0.332	1	0.365	0.458	0.214
1.769		0.29	0.519	1.207	0.383	0.683	0.36	0.905	0.247
1.437		0.474	0.25	1.278	0.218	1.244	0.215	0.563	0.243
1.653		0.368	0.523	1.043	0.206	0.763	0.421	0.804	0.22
1.402		0.296	0.278	1.309	0.125	1.187	0.407	0.838	0.422
1.23		0.215	0.167	0.322	0.222	0.639	0.268	0.872	0.214
1.323		0.223	0.353	1.596	0.337	0.973	0.751	0.754	0.27
0.899		0.18	0.248	1.122	0.336	0.735	0.485	0.919	0.16
1.459		0.468	0.09	1.362	0.278	1.155	0.413	0.92	0.176
0.822		0.196	0.242	1.272	0.429	0.892	0.321	0.457	0.189
1.481		0.335	0.267	1.388	0.236	0.519	0.154	0.234	0.307
1.389		0.261	0.349	1.292	0.348	0.466	0.331	0.682	0.303
1.467		0.265	0.208	1.309	0.227	0.775	0.26	0.715	0.223
0.779		0.36	0.502	1.746	0.323	1.218	0.395	0.356	0.327
1.196		0.355	0.318	1.449	0.194	0.31	0.317	0.349	0.293
0.947		0.302	0.111	1.769	0.345	0.688	0.436	0.427	0.217
1.004		0.348	0.262	0.891	0.313	1.417	0.412	0.554	0.197
1.525		0.472	0.514	0.81	0.343	1.178	0.306	0.603	0.378
1.043		0.297	0.142	1.094	0.287	1.281	0.243	0.669	0.143
1.503		0.152	0.312	1.28	0.259	0.378	0.424	0.899	0.266
0.809		0.26	0.35	1.596	0.346	0.724	0.308	0.144	0.167
0.817		0.371	0.429	1.05	0.217	1.174	0.305	0.896	0.21
0.887		0.204	0.298	1.536	0.392	1.031	0.194	0.757	0.28
1.292		0.414	0.307	1.096	0.425	0.861	0.299	0.945	0.189
0.793		0.272	0.211	1.067	0.416	0.761	0.392	0.382	0.26
0.832		0.244	0.172	1.063	0.404	0.352	0.358	0.654	0.42
0.664		0.495	0.373	1.23	0.38	0.394	0.403	0.516	0.252
1.466		0.273	0.278	0.896	0.393	1.632	0.216	0.905	0.286
0.774		0.311	0.278	1.976	0.32	1.583	0.358	1.052	0.216
0.683		0.275	0.293	1.433	0.235	1.014	0.484	0.816	0.176
1.507		0.365	0.475	1.234	0.342	1.271	0.224	0.712	0.213
0.74		0.32	0.203	1.639	0.281	1.002	0.26	1.078	0.198
0.856		0.398	0.442	1.814	0.381	1.816	0.178	0.661	0.239
1.143		0.385	0.251	2.172	0.404	1.409	0.375	0.347	0.382
0.838		0.187	0.321	1.831	0.373	1.605	0.372	0.653	0.27
0.846		0.237	0.29	1.229	0.202	1.002	0.327	0.495	0.187
0.647		0.32	0.231	1.272	0.246	1.826	0.396	0.303	0.221
0.924		0.44	0.324	1.923	0.361	1.448	0.644	0.969	0.274
0.679		0.418	0.414	2.113	0.414	0.902	0.277	0.392	0.179
1.278		0.36	0.286	1.745	0.315	1.444	0.308	0.849	0.156
1.064		0.418	0.225	2.052	0.528	1.588	0.196	0.433	0.148
0.811		0.201	0.384	1.31	0.18	1.854	0.307	0.796	0.497
0.582		0.252	0.416	1.493	0.198	1.477	0.373	0.495	0.321
1.641		0.225	0.263	1.622	0.501	1.597	0.412	0.518	0.418
1.624		0.361	0.404	1.628	0.258	1.633	0.363	0.631	0.184
0.908		0.342	0.604	1.669	0.172	1.281	0.359	0.827	0.34
1.481		0.176	0.178	1.328	0.224	1.493	0.277	1.633	0.252
1.598		0.252	0.174	1.542	0.357	1.615	0.407	0.957	0.192
1.408		0.248	0.265	1.425	0.366	1.005	0.337	1.459	0.309
1.185		0.29	0.36	1.564	0.215	1.652	0.45	1.41	0.098
1.004		0.354	0.325	1.76	0.422	1.716	0.397	0.508	0.291
1.409		0.478	0.462	1.538	0.339	1.205	0.357	1.14	0.372
0.984		0.393	0.27	1.528	0.542	1.066	0.507	0.186	0.434
1.732		0.228	0.383	1.089	0.261	1.698	0.49	1.198	0.33
1.204		0.257	0.372	1.103	0.341	1.706	0.316	0.445	0.428
1.167		0.332	0.373	1.596	0.293	1.109	0.139	0.837	0.335
1.533		0.302	0.257	1.534	0.404	1.389	0.22	1.272	0.463
0.952		0.259	0.297	1.576	0.294	1.205	0.287	1.143	0.106
1.347		0.3	0.277	1.609	0.356	1.489	0.283	0.35	0.172
1.403		0.179	0.369	0.851	0.395	1.133	0.265	0.931	0.302
0.967		0.355	0.353	0.57	0.395	1.061	0.301	0.288	0.234
1.39		0.268	0.315	0.711	0.438	1.445	0.309	0.853	0.392
1.152		0.265	0.177	1.369	0.375	1.824	0.497	0.571	0.24
0.621		0.168	0.171	1.082	0.173	1.104	0.335	0.369	0.089
1.415		0.487	0.224	1.104	0.312	0.999	0.21	1.398	0.282
1.262		0.231	0.333	1.169	0.384	1.383	0.342	0.994	0.145
1.161		0.337	0.308	0.713	0.384	1.494	0.449	1.282	0.292
1.453		0.331	0.339	0.775	0.366	1.434	0.393	1.398	0.274
1.388		0.353	0.234	1.261	0.241	1.34	0.318	0.217	0.093
2.068		0.395	0.196	1.265	0.34	1.445	0.234	0.216	0.193
1.19		0.197	0.302	1.032	0.158	1.432	0.463	0.407	0.117
1.326		0.377	0.352	0.974	0.083	1.291	0.206	1.152	0.421
1.519		0.332	0.309	0.77	0.352	1.656	0.417	0.376	0.37
1.113		0.331	0.271	1.423	0.29	1.513	0.302	0.762	0.287
1.227		0.256	0.282	1.075	0.08	1.353	0.291	0.895	0.217
0.73		0.315	0.204	0.894	0.16	1.308	0.214	1.618	0.255
1.717		0.12	0.214	0.893	0.341	1.397	0.449	1.72	0.149
1.162		0.247	0.447	1.113	0.205	1.189	0.245	1.141	0.26
1.148		0.27	0.153	0.71	0.195	1.311	0.162	0.669	0.396
1.051		0.426	0.304	1.197	0.202	1.33	0.201	1.39	0.194
0.994		0.186	0.268	1.449	0.395	1.293	0.258	1.642	0.296
0.842		0.197	0.366	0.799	0.29	1.238	0.268	0.4	0.453
1.303		0.207	0.205	0.915	0.314	1.307	0.197	1.248	0.373
1.094		0.205	0.211	0.783	0.13	1.406	0.244	0.835	0.147
1.037		0.274	0.263	0.964	0.259	1.003	0.359	1.431	0.196
0.78		0.345	0.293	0.719	0.08	1.596	0.573	1.5
0.944		0.224	0.334	1.338	0.113	0.8	0.412	0.908
1.516		0.234	0.365	0.682		1.071	0.441	1.036
1.245		0.404	0.303	1.053		1.416	0.255	0.616
1.65		0.219	0.344	1.125		1.117	0.303	0.651
1.345		0.16	0.253	1.242		0.98	0.383	0.228
1.087		0.291	0.356	1.005		1.296	0.245	1.192
0.749		0.192	0.103	0.814		1.211	0.572	0.387
0.938		0.337	0.463	0.8		1.161	0.367
1.394		0.326	0.478	0.912		1.494	0.454
1.61		0.263	0.247	1.444		1.09	0.47
1.786		0.417	0.437	0.876		0.955	0.299
1.1		0.211	0.348	0.749		0.534	0.333
1.404		0.476	0.392	1.197		1.229	0.36
1.165		0.172	0.33	0.9		1.132	0.16
1.975		0.272	0.245	0.748		1.106	0.178
1.6		0.342	0.269	1.069		1.389	0.398
1.858		0.27	0.266	0.863		1.029	0.49
1.627		0.208	0.198	0.674		1.128	0.208
2.286		0.334	0.404	0.411		1.312	0.581
1.243		0.213	0.277	0.307		0.584	0.132
1.286		0.333	0.257	1.022		0.427	0.495
1.247		0.363	0.417	0.336		1.054	0.142
1.314		0.455	0.33	0.629		0.583	0.774
1.739		0.327	0.225	0.417		0.514	0.55
1.141		0.23	0.346	0.582		0.25	0.558
1.747		0.22	0.21	0.803		0.535	0.59
0.996		0.411	0.248	1.123		0.45	0.483
1.673		0.284	0.191	0.511		0.793	0.426
1.609		0.263	0.22	0.332		0.667	0.556
0.971		0.211	0.348	0.783		0.802	0.726
1.263		0.27	0.282	0.763		0.653	0.514
2.212		0.283	0.19	0.747		0.317	0.48
1.805		0.258	0.213	0.289		0.577	0.696
1.812		0.69	0.315	0.645		0.296	0.47
1.553		0.423	0.388	0.985		0.456	0.559
1.572		0.259	0.294	0.353		0.533	0.309
1.841		0.213	0.372	1.285		0.253	0.755
1.559		0.436	0.391	1.237		0.21	0.565
1.254		0.638	0.238	0.575		0.474	0.497
1.765		0.643	0.174	0.761		0.498	0.717
1.25		0.66	0.275	0.41		0.338	0.391
1.136		0.314	0.27	0.63		0.377	0.58
1.57		0.432	0.37	0.267		0.534	0.325
0.908		0.523	0.461	0.469		0.23	0.572
1.329		0.564	0.195	1.383		0.56	0.343
1.879		0.219	0.465	0.164		0.836	0.53
1.771		0.394	0.341	0.246		0.608	0.464
1.521		0.395	0.233	0.28		0.938	0.387
1.745		0.256	0.332	0.652		0.448	0.88
1.293		0.409	0.653	0.338		0.525
1.603		0.298	0.207	0.722		0.615
1.36		0.226	0.36			0.411
1.54		0.333	0.128			0.722
2.299		0.131	0.192			0.57
1.706		0.474	0.322			0.803
1.263		0.446	0.157			0.587
1.703		0.388	0.296			0.338
2.066		0.662	0.487			0.31
1.166		0.281	0.367			0.428
1.734		0.156	0.425			0.762
2.107		0.342	0.379			0.645
2.054		0.267	0.292			0.245
1.933		0.259	0.489			0.539
1.202		0.135	0.146			0.289
1.461		0.297	0.298			0.471
2.111		0.271	0.47			0.533
0.91		0.268	0.407			0.141
1.739		0.396	0.376
1.642		0.446	0.315
1.233		0.273	0.217
1.541			0.249
2.226			0.525
1.272			0.202
1.783			0.274
1.287			0.28
1.962			0.36
1.006			0.464
1.479			0.497
			0.315
