# Supplementary material for: Evolutionary transitions between beneficial and phytopathogenic Rhodococcus challenge disease management
Source: eLife. 2017 Dec 12;6:e30925. doi: 10.7554/eLife.30925 (PMC5726852; doi:10.7554/eLife.30925)
Supplement: Figure 6—figure supplement 2—source data 1. [file elife-30925-fig6-figsupp2-data1.xlsx]

## Sheet: Figure 6 - Figure Supplement 2 
Time	D188	D188	D188	D188-5	D188-5	D188-5	D188DpFiD188	D188DpFiD188	D188DpFiD188
0	0.53259	0.56081	0.55675	0.38636	0.38717	0.38308	0.49348	0.49873	0.50934
1	0.61651	0.64624	0.65537	0.40279	0.40314	0.40213	0.55539	0.58057	0.54831
2	0.67968	0.73219	0.72679	0.42337	0.42047	0.42106	0.6606	0.68273	0.64539
3	0.7624	0.82413	0.81767	0.46454	0.46074	0.46007	0.7927	0.80488	0.77865
4	0.84569	0.90952	0.90722	0.50954	0.50321	0.50264	0.94449	0.94825	0.91709
5	0.92562	0.99003	0.98715	0.55734	0.5475	0.54654	1.0096	0.99575	1.025
6	1.0031	1.0751	1.0695	0.61149	0.59828	0.5961	1.062	1.042	1.092
7	1.0715	1.1431	1.1329	0.66707	0.65358	0.65104	1.1078	1.1232	1.158
8	1.1087	1.1878	1.1811	0.71936	0.70686	0.70453	1.1335	1.1035	1.18
9	1.1292	1.2115	1.1997	0.77001	0.75903	0.75611	1.1444	1.1845	1.2117
10	1.1497	1.2352	1.2232	0.81584	0.80816	0.80256	1.1642	1.2068	1.2389
11	1.1745	1.2596	1.2493	0.85902	0.84911	0.84512	1.1878	1.2986	1.2678
12	1.1908	1.285	1.2701	0.89963	0.88776	0.8836	1.2404	1.331	1.2989
13	1.2091	1.3048	1.2867	0.93588	0.92419	0.92124	1.262	1.3602	1.314
14	1.2273	1.3278	1.3076	0.96829	0.9569	0.95411	1.2811	1.3814	1.334
