# Supplementary material for: Evolutionary transitions between beneficial and phytopathogenic Rhodococcus challenge disease management
Source: eLife. 2017 Dec 12;6:e30925. doi: 10.7554/eLife.30925 (PMC5726852; doi:10.7554/eLife.30925)
Supplement: Figure 6—figure supplement 3—source data 1. [file elife-30925-fig6-figsupp3-data1.xlsx]

## Sheet: Figure 6 - Figure Supplement 3 
Mock	D188	D188 + pJDC60attR
0.838	0.17	0.832
1.122	0.171	0.818
1.345	0.204	0.949
1.467	0.279	0.896
0.845	0.148	0.737
1.743	0.245	0.696
0.588	0.951	0.472
1.03	0.189	0.307
1.24	0.072	0.726
1.673	0.123	0.484
1.424	0.189	0.147
1.384	0.135	0.282
0.263	0.26	0.991
0.89	0.3	0.787
1.045	0.284	0.679
1.407	0.097	0.866
0.921	0.204	0.292
1.027	0.157	0.255
1.456	0.203	0.363
1.332	0.203	0.3
0.866	0.267	0.325
1.146	0.254	0.403
1.097	0.225	0.553
0.528	0.266	0.355
1.396	0.258	0.722
0.886	0.151	0.518
0.898	0.658	0.205
1.309	0.271	0.342
1.245	0.108	0.152
1.267	0.289	0.534
1.12	0.314	0.477
1.003	0.187	0.244
1.148	0.256	0.67
0.485	0.26	0.385
0.618	0.297	0.458
0.676	0.222	0.506
0.474	0.318	0.267
0.971	0.106	0.711
0.955	0.439	0.089
0.549	0.25	0.369
0.784	0.167	0.373
0.77	0.053	0.362
0.734	0.101	0.254
0.676	0.137	0.282
0.905	0.207	0.228
0.93	0.24	0.887
0.863	0.126	0.315
0.626	0.214	0.768
0.601	0.237	0.431
1.222	0.172	0.311
1.06	0.152	0.508
1.377	0.119	0.33
0.946	0.151	0.127
0.658	0.297	0.356
1.078	0.268	0.376
0.426	0.202	0.52
1.041	0.147	0.432
1.268	0.363	0.209
0.929	0.322	0.3
0.761	0.188	0.415
0.579	0.284	0.495
0.9	0.25	1.279
0.726	0.224	0.92
1.187	0.103	0.686
0.761	0.153	0.514
0.868	0.254	0.46
1.068	0.216	0.508
0.862	0.171	0.748
0.56	0.344	0.698
0.893	0.457	0.74
0.551	0.238	0.791
0.901	0.321	0.435
0.898	0.199	0.483
0.727	0.261	0.451
0.737	0.349	0.416
0.929	0.187	0.305
0.573	0.263	0.945
0.838	0.315	0.267
0.934	0.316	0.296
1.049	0.174	0.287
0.713	0.273	1.14
0.906	0.116	0.89
0.764	0.189	0.852
0.744	0.185	0.458
0.482	0.137	0.417
0.465	0.167	0.339
0.762	0.38	0.769
1.005	0.282	0.595
0.859	0.249	1.364
1.227	0.273	1.564
0.682	0.218	0.968
0.834	0.326	0.524
1.107	0.325	1.335
1.231	0.242	1.354
0.685	0.178	0.764
0.609	0.2	0.37
1.191	0.173	0.448
1.405	0.257	0.538
0.986	0.262	0.339
1.386	0.331	0.495
1.028	0.31	0.749
0.952	0.206	0.33
0.969	0.326	0.459
1.188	0.222	0.415
0.94	0.236	0.247
1.07	0.262	0.291
0.783	0.152	0.319
1.422	0.349	0.333
0.951	0.259	0.303
0.823	0.208	0.351
0.598	0.184	0.22
0.942		0.212
1.174		0.151
0.94		0.417
0.84		0.325
0.93		0.264
0.908		0.365
0.524		0.357
1.231		0.299
0.48		0.187
0.795		0.266
1.325		0.573
0.841		0.112
1.242		0.716
0.697		0.288
0.914		0.306
0.84		0.334
0.526		0.24
1.282		0.234
1.098		0.301
1.097		0.275
1.166		0.231
		0.273
		0.302
		0.434
		0.357
		0.247
		0.306
		0.437
		0.513
		0.261
		0.163
		0.486
		0.204
		0.26
		0.488
		0.359
		0.254
		0.271
		0.199
		0.358
		0.292
		0.295
		0.287
		0.482
		0.293
		0.346
		0.276
		0.19
		0.424
		0.48
		0.191
		0.453
		0.23
		0.298
		0.22
		0.343
		0.433
		0.299
		0.258
		0.182
		0.289
		0.451
		0.229
		0.386
		0.388
		0.318
		0.326
		0.32
		0.125
		0.293
