# Supplementary material for: Evolutionary transitions between beneficial and phytopathogenic Rhodococcus challenge disease management
Source: eLife. 2017 Dec 12;6:e30925. doi: 10.7554/eLife.30925 (PMC5726852; doi:10.7554/eLife.30925)
Supplement: Figure 7—source data 1. [file elife-30925-fig7-data1.xlsx]

## Sheet: Figure 7 - Source Data 1
Mock	D188 1X	D188 0.01X	D188 0.0001X	D188 0.000001X	D188 0.00000001X	PBTS2 1X	PBTS2 0.01X	PBTS2 0.0001	PBTS2 0.000001	PBTS2 0.00000001X	PBTS2delta_att 1X	PBTS2 delta_att 0.01X	PBTS2 delta_att 0.0001X	PBTS2 delta_att 0.000001X	PBTS2 delta_att 0.00000001X	D188 2X	D188 4X	D188 10X	D188 20X	PBTS2 2X	PBTS2 4X	PBTS2 10X	PBTS2 20X	PBTS2delta_att 2X	PBTS2 delta_att 4X	PBTS2 delta_att 10X	PBTS2 delta_att 20X
0.396	0.131	0.469	1.201	1.011	1.48	0.687	0.612	0.585	2.514	1.906	0.444	0.638	0.992	1.836	1.303	0.187	0.191	0.162	0.151	0.415	0.245	0.249	0.256	0.276	0.142	0.144	0.233
0.85	0.182	0.236	1.046	1.683	1.591	0.713	0.699	0.979	1.292	1.188	0.168	0.443	1.192	1.451	1.322	0.138	0.203	0.173	0.143	0.515	0.214	0.136	0.443	0.216	0.271	0.23	0.134
0.897	0.16	0.402	0.419	1.232	1.805	0.839	0.552	0.538	0.642	1.628	0.191	0.856	1.289	0.543	1.399	0.259	0.141	0.164	0.247	0.274	0.353	0.255	0.238	0.211	0.128	0.15	0.173
0.836	0.108	0.522	1.085	0.969	1.559	0.344	0.297	1.173	1.197	1.626	0.176	0.622	1.13	1.133	1.183	0.222	0.132	0.283	0.196	0.539	0.653	0.413	0.553	0.153	0.173	0.189	0.364
0.725	0.075	0.456	0.48	0.801	0.714	0.378	0.655	0.478	1.738	1.53	0.061	0.52	0.61	1.14	1.511	0.214	0.188	0.181	0.247	0.71	0.296	0.308	0.745	0.089	0.164	0.188	0.202
0.825	0.082	0.378	1.279	1.254	1.241	0.681	0.411	0.707	1.471	1.764	0.113	0.484	0.831	1.272	1.209	0.173	0.147	0.1	0.231	0.242	0.439	0.497	0.292	0.125	0.141	0.235	0.192
0.946	0.101	0.526	0.514	0.675	1.717	0.318	0.535	0.807	0.876	1.608	0.104	0.237	0.323	1.129	1.066	0.198	0.21	0.151	0.166	0.521	0.342	0.668	0.734	0.275	0.225	0.25	0.105
0.628	0.176	0.121	0.351	1.187	1.11	0.653	0.62	0.388	1.63	1.957	0.1	0.266	0.601	1.221	0.93	0.138	0.185	0.205	0.28	0.363	0.122	0.712	0.527	0.282	0.368	0.161	0.306
1.006	0.201	0.637	0.317	1.409	0.382	0.197	0.485	0.704	1.493	1.96	0.292	0.208	0.301	1.498	1.19	0.228	0.164	0.121	0.246	0.576	0.266	0.592	0.843	0.156	0.205	0.18	0.18
0.868	0.234	0.302	0.618	0.91	0.428	0.415	0.363	0.498	1.351	1.59	0.168	0.334	0.41	1.086	1.11	0.253	0.257	0.222	0.264	0.41	0.206	0.108	0.242	0.191	0.119	0.203	0.15
0.854	0.319	0.24	1.214	1.018	0.56	0.616	0.364	0.612	1.455	1.489	0.143	0.631	0.552	1.536	1.128	0.137	0.256	0.125	0.171	0.34	0.439	0.306	0.867	0.207	0.143	0.248	0.184
0.287	0.113	0.156	0.253	1.018	0.709	0.468	0.713	0.496	1.656	1.29	0.19	0.263	0.526	1.083	1.661	0.129	0.173	0.198	0.206	0.425	0.323	0.398	0.422	0.201	0.127	0.181	0.194
0.722	0.111	0.525	0.311	0.409	1.43	0.595	0.61	0.573	0.812	1.494	0.257	0.333	0.285	1.264	0.945	0.179	0.182	0.186	0.247	0.381	0.33	0.194	0.277	0.14	0.182	0.156	0.151
0.971	0.218	0.12	0.738	0.979	1.443	0.46	0.656	0.657	1.684	1.555	0.087	0.188	0.404	1.273	1.023	0.133	0.196	0.273	0.165	0.397	0.216	0.439	0.421	0.084	0.162	0.19	0.121
0.699	0.198	0.483	0.369	0.764	0.638	0.732	0.879	0.663	0.589	1.399	0.178	0.238	0.4	1.093	0.828	0.191	0.175	0.161	0.174	0.615	0.193	0.515	0.813	0.341	0.115	0.127	0.206
0.75	0.211	0.123	0.409	0.78	1.114	0.54	0.836	0.636	1.472	2.231	0.077	0.16	0.515	1.401	0.667	0.123	0.309	0.31	0.209	0.347	0.337	0.436	0.53	0.185	0.123	0.165	0.196
0.761	0.269	0.287	0.264	0.277	0.417	0.472	0.463	0.646	0.904	1.488	0.092	0.141	0.541	0.987	0.623	0.235	0.154	0.171	0.167	0.373	0.156	0.606	0.558	0.186	0.177	0.129	0.142
0.577	0.105	0.292	0.281	0.973	0.47	0.495	0.678	0.745	2.02	1.066	0.115	0.064	0.308	1.074	0.971	0.129	0.095	0.202	0.175	0.524	0.253	0.318	0.465	0.121	0.127	0.194	0.185
0.707	0.151	0.436	0.635	0.588	0.707	0.474	0.314	0.535	1.006	1.439	0.233	0.114	0.389	0.891	0.967	0.141	0.149	0.307	0.231	0.554	0.299	0.177	0.559	0.127	0.102	0.226	0.186
0.489	0.132	0.527	0.318	1.108	1.022	0.312	0.62	0.878	1.372	1.585	0.3	0.095	0.634	1.682	1.139	0.234	0.132	0.232	0.163	0.126	0.163	0.161	0.495	0.104	0.156	0.324	0.259
0.537	0.14	0.311	1.385	1.06	0.461	0.344	0.235	0.707	0.989	1.08	0.104	0.266	0.551	1.148	1.072	0.182	0.132	0.163	0.178	0.4	0.444	0.481	0.601	0.079	0.101	0.207	0.191
0.301	0.16	0.553	1.125	0.486	0.372	0.168	0.839	0.494	1.192	0.925	0.149	0.794	0.266	1.523	0.794	0.115	0.216	0.17	0.114	0.289	0.325	0.253	0.217	0.091	0.127	0.208	0.155
0.87	0.142	0.379	0.271	1.18	0.829	0.273	0.566	0.774	0.435	1.275	0.441	0.212	0.628	1.217	0.967	0.111	0.087	0.191	0.182	0.381	0.451	0.388	0.363	0.109	0.221	0.171	0.161
0.67	0.418	0.503	0.348	0.746	0.959	0.338	0.527	0.618	0.604	1.146	0.271	0.145	0.38	0.645	0.717	0.189	0.156	0.127	0.124	0.244	0.548	0.308	0.215	0.19	0.201	0.217	0.247
0.469	0.275	0.735	0.521	1.337	0.775	0.449	0.79	0.942	0.684	0.821	0.278	0.13	0.225	1.043	0.98	0.162	0.184	0.134	0.177	0.213	0.253	0.627	0.171	0.243	0.094	0.211	0.069
0.751	0.167	0.509	0.997	1.091	1.193	0.238	0.719	0.52	0.573	0.803	0.102	0.354	0.178	0.152	0.961	0.219	0.115	0.122	0.136	0.241	0.464	0.347	0.144	0.212	0.189	0.172	0.149
0.577	0.248	0.236	0.35	0.843	1.064	0.717	0.846	0.394	0.853	0.698	0.114	0.216	0.246	0.197	0.473	0.124	0.117	0.099	0.185	0.146	0.665	0.46	0.168	0.108	0.194	0.32	0.153
1.057	0.167	0.246	1.028	0.918	0.519	0.528	0.34	0.317	0.822	0.547	0.143	0.207	0.306	0.214	1.004	0.175	0.173	0.082	0.154	0.122	0.18	0.338	0.184	0.247	0.157	0.108	0.18
0.957	0.203	0.414	0.482	0.915	1.304	0.439	0.841	0.522	0.331	1.137	0.326	0.294	0.227	0.923	1.069	0.197	0.131	0.172	0.157	0.526	0.384	0.386	0.202	0.106	0.19	0.242	0.119
0.757	0.355	0.509	0.385	0.692	0.929	0.578	0.47	0.269	0.556	0.865	0.323	0.181	0.555	0.235	1.163	0.098	0.106	0.128	0.169	0.411	0.455	0.194	0.108	0.136	0.188	0.167	0.12
1.015	0.176	0.302	0.733	1.1	0.875	0.496	0.603	0.585	0.226	1.176	0.305	0.239	0.488	0.459	1.037	0.187	0.212	0.076	0.123	0.567	0.163	0.263	0.316	0.179	0.141	0.114	0.213
0.726	0.153	0.382	0.505	0.752	1.083	0.484	0.762	0.253	0.772	0.693	0.114	0.105	0.315	0.226	1.028	0.201	0.306	0.147	0.073	0.129	0.386	0.797	0.218	0.189	0.085	0.158	0.124
1.014	0.189	0.529	0.229	0.882	1.236	0.301	0.569	0.554	0.797	1.178	0.165	0.25	0.154	0.196	0.879	0.129	0.306	0.133	0.15	0.342	0.518	0.517	0.713	0.203	0.093	0.196	0.159
0.718	0.152	0.341	0.48	0.599	0.842	0.199	0.192	0.915	1.109	1.039	0.334	0.208	0.292	0.354	0.792	0.083	0.194	0.133	0.196	0.264	0.22	0.481	0.397	0.171	0.182	0.141	0.106
0.578	0.326	0.573	0.446	0.55	0.775	0.334	0.764	0.64	0.572	0.827	0.126	0.2	0.132	0.72	0.75	0.385	0.172	0.115	0.088	0.352	0.333	0.311	0.179	0.142	0.189	0.07	0.17
1.002	0.375	0.306	0.553	0.655	0.812	0.516	0.509	0.944	0.916	0.894	0.207	0.133	0.279	0.355	0.594	0.16	0.108	0.072	0.046	0.327	0.108	0.248	0.074	0.154	0.099	0.208	0.131
1.009	0.074	0.266	0.274	0.319	1.243	0.365	0.139	0.521	0.801	0.792	0.114	0.095	0.43	0.589	1.146	0.161	0.158	0.118	0.063	0.424	0.109	0.273	0.109	0.094	0.138	0.167	0.133
0.579	0.185	0.163	0.501	0.969	0.926	0.188	0.466	1.207	0.336	0.448	0.239	0.087		0.51	0.7	0.073	0.14	0.153	0.116	0.228	0.147	0.322	0.13	0.248	0.08	0.212	0.157
0.547	0.147	0.484	0.323	0.483	1.229	0.446	0.441	1.408	1.188	0.698	0.261	0.183		0.548	0.935	0.104	0.142	0.119	0.095	0.246	0.294	0.33	0.167	0.226	0.081	0.25	0.179
0.768	0.146	0.397	0.338	0.885	0.79	0.488	0.794	1.033	0.85	1.051	0.217	0.155		0.388	0.453	0.139	0.088	0.098	0.105	0.246	0.507	0.359	0.134	0.227	0.092		0.168
0.795	0.242	0.353	0.848	1.013	1.324	0.212	0.712	0.718	0.984	0.48	0.188	0.146		0.603	0.386	0.174	0.202	0.11	0.112	0.336	0.122	0.296	0.197	0.199	0.102		0.201
0.278	0.352	0.453	0.578	0.52	1.49	0.648	0.558	0.891	0.694	0.949	0.31	0.149		0.446	0.85	0.176	0.19	0.062	0.187	0.114	0.353	0.161	0.189	0.183	0.099		0.148
0.421	0.182	0.396	0.524	1.192	0.857	0.699	0.923	1.532	1.05	0.519	0.236	0.119		0.34	0.921	0.137	0.116	0.115	0.119	0.23	0.355	0.17	0.123		0.185		0.125
0.899	0.147	0.562	1.041	0.889	1.021	0.444	0.816	1.424	1.011	0.846	0.181	0.14		0.376		0.235	0.114	0.097	0.217	0.296	0.263	0.33	0.217		0.078		0.152
0.537	0.099	0.646	0.709	0.84	0.734	0.512	0.304	1.137	1.371	0.443	0.185	0.135				0.201	0.198	0.059	0.306	0.111	0.209	0.466	0.287		0.143		0.202
0.911	0.144	0.607	0.708	0.882	1.503	0.386	0.568	0.604	1.268	0.444	0.342					0.121	0.104	0.136	0.181	0.186	0.668	0.62	0.2				0.218
0.78	0.249	0.613	1.396	0.716	0.92	0.244	0.837	0.802	1.284	0.693	0.17					0.085	0.279	0.181	0.163	0.698	0.26	0.661	0.123
0.595	0.145	0.209	0.701	0.732	0.973	0.216	0.775	0.482	1.68	1.198	0.187					0.174	0.236	0.06	0.155	0.326	0.284	0.332	0.335
1.152	0.109	0.134	1.313	0.41	1.289	0.256	1.138	1.773	1.741	2.038	0.079					0.219	0.163	0.322	0.09	0.372	0.247	0.615	0.462
0.406	0.146	0.288	0.534	0.738	1.593	0.175	0.962	1.247	1.003	1.298	0.106					0.334	0.241	0.085	0.093	0.815	0.602	0.272	0.387
1.307	0.148	0.352	1.125	0.606	1.754	0.189	0.856	0.606	1.532	1.759	0.258					0.155	0.213	0.139	0.1	0.622	0.439	0.476	0.964
0.875	0.318	0.433	0.745	0.694	1.411	0.254	0.312	0.783	0.589	0.957	0.095					0.239	0.161	0.139	0.205	0.388	0.649	0.494	0.952
0.989	0.253	0.629	0.349	0.85	1.298	0.259	0.946	0.549	1.752	1.151	0.131					0.096	0.21	0.1	0.109	0.315	0.664	0.407	0.517
1.115	0.162	0.305	0.69	1.023	0.747	0.422	0.971	0.913	0.844	0.92	0.2					0.22	0.295	0.097	0.109	0.582	0.693	0.332	0.81
0.856	0.061	0.316	0.614	0.69	0.569	0.163	0.728	0.434	0.637	0.885	0.097					0.164	0.33	0.164	0.102	0.563	0.559	0.165	0.317
0.869	0.134	0.672	0.909	0.428	1.202	0.547	0.314	1.627	1.393	0.989	0.264					0.122	0.273	0.143	0.154	0.542	0.333	0.464	1.123
0.702	0.143	0.142	0.178	0.791	0.87	0.204	0.197	1.346	0.822	1.1	0.077					0.137	0.249	0.265	0.169	0.615	0.893	1.023	0.897
1.305	0.266	0.174	0.428	0.961	0.718	0.142	0.843	0.854	0.381	1.403	0.11					0.094	0.268	0.262	0.181	0.641	0.299	0.346	1.066
0.859	0.2	0.187	0.693	0.568	1.21	0.392	0.534	0.589	0.543	0.64	0.181					0.149	0.216	0.153	0.242	0.408	0.303	0.324	0.464
1.188	0.144	0.358	1.445	0.703	1.617	0.821	0.756	0.843	1.017	0.859	0.164					0.149	0.117	0.183	0.174	0.327	0.232	0.215	0.312
0.558	0.202	0.135	0.309	1.173	1.467	0.173	0.191		0.96	1.343	0.121					0.183		0.16	0.132	0.314	0.294		0.808
0.781	0.257	0.498	0.243	1.09	0.819	0.39			1.619	0.584	0.118					0.175		0.149	0.212	0.603	0.299		0.393
1.049	0.253	0.329	0.727	0.792	0.661	0.486			1.255	1.279	0.216					0.21		0.249	0.135	0.343	0.467		0.287
0.474	0.09	0.271	1.312	0.786		0.415			0.634	1.053	0.113					0.174		0.304	0.129	0.483	0.624		0.191
0.295	0.143		0.802	1.123		0.433			1.449	1.512	0.194							0.207	0.102	0.343	0.165		0.327
0.606	0.385		0.23	0.573		0.694				0.952	0.198							0.228	0.116		0.266		0.152
0.967	0.132					0.804				1.405	0.161												0.112
1.458	0.199					0.509				1.625	0.144												0.645
0.288	0.158					0.396				0.915	0.115												0.718
1.064	0.21					0.665					0.15												0.496
0.726	0.154					0.366																	0.43
1.138	0.192					0.425
1.24	0.194					0.681
1.015	0.267					0.615
1.161	0.172					0.61
1.065	0.15					0.666
1.169	0.254					0.613
0.222	0.151					0.567
0.875	0.258					0.789
0.85	0.231					1.011
0.879	0.18					0.878
0.786	0.188					0.678
0.466	0.183					0.136
1.113	0.23					0.401
1.049	0.159					1.161
1.139	0.338
0.839	0.238
0.717	0.239
1.148
1.599
1.288
1.457
1.547
1.189
1.506
1.023
1.61
1.622
1.431
1.101
0.928
1.238
1.173
0.909
1.41
1.396
1.431
1.258
0.954
1.274
0.856
1.751
0.811
1.229
1.452
1.34
2.278
1.681
1.5
1.294
1.905
1.99
1.088
1.551
1.451
1.465
1.441
1.386
1.205
1.454
1.695
1.124
1.478
0.999
1.263
2.278
1.149
1.436
1.059
1.754
1.175
1.753
1.129
1.006
1.038
0.86
0.942
0.951
0.853
0.979
1.123
1.189
0.878
0.916
1.284
1.461
0.815
1.143
1.388
0.904
0.976
1.269
0.892
1.019
0.848
1.04
1.168
1.14
0.822
1.24
0.569
1.208
0.744
1.379
1.027
0.701
0.674
1.268
0.654
0.862
0.922
0.861
0.846
1.175
1.331
0.805
1.002
0.803
0.836
0.661
1.004
1.12
0.292
0.849
0.906
0.769
0.705
0.9
0.797
0.48
0.913
0.792
0.611
0.61
1.437
0.361
1.171
1.314
0.602
1.006
0.368
0.545
0.43
0.851
0.756
0.578
1.141
0.499
0.577
0.525
0.892
1.427
1.505
1.711
1.389
1.609
1.268
1.992
1.717
1.532
1.089
1.142
0.837
1.272
1.103
1.015
0.929
1.324
1.282
1.126
1.116
1.411
1.295
1.229
1.272
0.647
1.188
0.956
0.692
1.052
1.128
0.818
0.917
1.166
0.906
0.792
0.792
1.01
1.121
0.877
0.931
0.797
0.862
0.846
1.097
1.232
1.34
0.667
0.837
