# Supplementary material for: Evolutionary transitions between beneficial and phytopathogenic Rhodococcus challenge disease management
Source: eLife. 2017 Dec 12;6:e30925. doi: 10.7554/eLife.30925 (PMC5726852; doi:10.7554/eLife.30925)
Supplement: Figure 7—figure supplement 1—source data 1. [file elife-30925-fig7-figsupp1-data1.xlsx]

## Sheet: Figure 7 - Figure Supplement 1B
Mock	D188	PBTS1	PBTS2	PBTS1 + PBTS2
1.295	0.25	0.379	0.136	0.514
0.963	0.214	0.674	0.349	0.508
1.404	0.08	0.443	0.127	0.845
1.061	0.244	0.576	0.266	0.364
1.227	0.297	0.48	0.471	0.574
1.199	0.116	0.418	0.55	0.3
1.175	0.149	0.082	0.742	0.366
1.716	0.231	0.209	0.268	0.634
1.324	0.175	0.534	0.794	0.34
1.004	0.107	0.807	0.439	0.347
1.446	0.161	0.953	0.383	0.326
1.316	0.327	0.229	0.643	0.46
0.885	0.16	0.741	0.349	0.774
1.591	0.2	0.633	0.298	0.236
0.987	0.194	1.325	0.323	0.142
1.119	0.236	0.722	0.487	0.243
1.375	0.09	0.52	0.278	0.265
1.049	0.208	0.295	0.394	0.156
1.152	0.105	0.493	0.176	0.159
1.357	0.174	0.247	0.101	0.207
0.918	0.093	1.064	0.19	0.217
1.16	0.067	0.252	0.363	0.288
0.884	0.077	0.301	0.359	0.194
1.291	0.083	0.157	0.199	0.162
1.126	0.201	0.205	0.118	0.198
1.082	0.066	0.342	0.197	1.211
1.005	0.105	1.197	0.087	0.181
0.929	0.701	0.188	0.131	0.142
1.011	0.115	0.202	0.223	0.186
1.971	0.051	0.464	0.527	0.139
1.169	0.064	0.201	0.246
0.896	0.09	0.415	0.312
1.03		0.935	0.688
1.119		0.101	0.516
1.165		0.137	0.44
1.647		0.633	0.236
0.857		0.195	0.354
0.987		0.2	0.573
1.251		0.785	0.203
1.081		0.839	0.681
1.18		1.041	0.238
1.253		0.497	0.613
1.109		0.8	0.59
0.608		0.614	1.138
0.594		0.684	0.31
0.967		1	0.298
0.97		0.614	0.189
0.877		0.469	0.328
0.481		0.541	0.167
0.636		0.217	0.3
1.36		0.397	0.184
1.173		0.603	0.145
		0.274	0.238
		0.176	0.181
		0.364	0.328
		0.867	0.172
		0.217	0.251
		0.402
		1.157
		0.19
		0.223
		0.102
		0.474
		0.245
		0.172
		0.799
		0.101
		0.26
