# Supplementary material for: Evolutionary transitions between beneficial and phytopathogenic Rhodococcus challenge disease management
Source: eLife. 2017 Dec 12;6:e30925. doi: 10.7554/eLife.30925 (PMC5726852; doi:10.7554/eLife.30925)
Supplement: Figure 7—figure supplement 1—source data 2. [file elife-30925-fig7-figsupp1-data2.xlsx]

## Sheet: Figure 7 - Figure Supplement 1C
PBTS1	PBTS2	PBTS1 + PBTS2	Mock	A44a
1	1	1	1	3
1	1	1	1	5
1	1	1	1	4
1	1	1	1	5
1	1	1	1	3
1	1	1	1	4
1	1	1	1	5
1	1	1	1	3
1	1	1	1	1
1	1	1	1	4
1	1	1	1	2
1	1	1	1	1
1	1	1	1	1
1	1	1	1	1
1	1	1	1	1
1	1	1	1	1
1	1	1	1	1
1	1	1	1	3
1	1	1	1	4
1	1	1	1	1
1	1	1	1	4
1	1	1	1	6
1	1	1	1	7
1	1	1	1	4
1	1	1	1	5
1	1	1	1	5
1	1	1	1	3
1	1	1	1
1	1	1	1
1	1	1
