# Supplementary material for: Evolutionary transitions between beneficial and phytopathogenic Rhodococcus challenge disease management
Source: eLife. 2017 Dec 12;6:e30925. doi: 10.7554/eLife.30925 (PMC5726852; doi:10.7554/eLife.30925)
Supplement: Figure 7—figure supplement 1—source data 3. [file elife-30925-fig7-figsupp1-data3.xlsx]

## Sheet: Figure 7 - Figure Supplement 1D
PBTS1	PBTS2	PBTS1 + PBTS2	Mock	A44a
16.4	14.5	0.6	9.7	9.1
15.3	15	12.4	12.8	4.5
16.3	17	16.6	14.9	6.8
3.5	12.3	13.1	16.2	9.1
15.7	15.5	15.9	9.8	6.9
15.6	15.1	15.5	17.8	10.8
9.1	16.6	15.1	9.9	6.8
5.4	15.3	16.6	9	11
17.3	14.1	16.5	15	2.7
16.6	14.8	15.3	15.1	2.9
17.5	22.4	1.7	16.9	3
18.1	17.1	21.4	15.6	3.1
18.5	17.8	16.1	9.9	3.1
17.2	17.8	16.2	21.2	2.5
18.4	17.9	17.3	8.1	2.5
17.2	23.4	17.3	10.8	2.4
19.6	18.3	11.9	14.3	1.9
20.3	17.9	21.2	17	2.7
20.3	19	15	19	2.8
14.5	11.8	15.5	15.7	2.8
16.9	14.3	16.8	18.1	2.4
16.6	17.6	15	17.3	2.2
16.2	16.3	18.2	18.1	2
13.4	14.7	13.9	15.1	1
15.6	17.3	16.7	17.3	1
17.9	16.8	16.3	17.4	0.9
13.8	17.2	17.2	16.1	1.1
24.2	16.6	14.8	15.7	1.8
18.2	16.7	16.6	17.4	1.5
18.2	17.8	17.5		0.8
				0.5
				0.5
				13
				16
				9.2
				1.9
				17.6
				8.9
				13.3
				5.7
				12.4
				23
				1.8
				0.5
				0.5
				0.5
				13.5
				7.1
				16.4
				12.4
				9.7
				8.7
				16
				12.3
				9.2
				11
				3.3
				3.7
				5.9
				3.2
				4
				4
				3.9
				4.4
				3
				2.4
				2.4
				0.5
				2.6
				4.3
				0.5
				1.1
				3
				1.3
				0.5
				0.5
				2
				1
				0.5
				0.6
				1.5
				0.5
				0.7
				0.5
				1.3
				0.5
				0.5
