# Supplementary material for: Evolutionary transitions between beneficial and phytopathogenic Rhodococcus challenge disease management
Source: eLife. 2017 Dec 12;6:e30925. doi: 10.7554/eLife.30925 (PMC5726852; doi:10.7554/eLife.30925)
Supplement: Figure 7—figure supplement 1—source data 4. [file elife-30925-fig7-figsupp1-data4.xlsx]

## Sheet: Figure 7 - Figure Supplement 1E
	Mock	Mock	Mock	Mock	Mock	Mock	Mock	Mock	Mock	Mock	Mock	Mock	Mock	Mock	A44A	A44A	A44A	A44A	A44A	A44A	A44A	A44A	A44A	A44A	A44A	A44A	A44A	A44A	A44A	D188	D188	D188	D188	D188	D188	D188	D188	D188	D188	D188	D188	D188	D188	D188	PBTS1	PBTS1	PBTS1	PBTS1	PBTS1
Dec-30	43	37	56	50	57	68	54	85	56	56	43	55	50	54	60	50	22	30	32	55	56	40	45	66	35	55	49	64	74	42	72	70	45	55	40	55	39	52	35	50	55	42	60	45	45	50	79	40	50
Dec-60	205	130	165	180	212	100	225	320	105	145	155	132	205	165	135	206	120	120	215	121	166	120	210	125	147	200	160	150	150	81	260	155	125	154	160	96	160	160	160	175	138	133	160	146	100	133	115	70	105
Dec-90	205	129	170	180	219	104	224	315	287	150	160	304	210	182	238	210	170	123	218	130	170	130	210	135	147	210	175	270	310	85	275	165	158	155	174	100	165	160	170	190	140	138	160	225	210	135	320	195	120
Dec-120	215	135	175	183	220	100	225	305	290	150	160	305	215	190	245	215	180	125	225	130	170	140	215	145	150	200	175	270	315	85	275	165	160	155	175	100	170	160	165	190	140	145	160	235	215	135	330	200	104
[truncated: 55 more columns]
