# Supplementary material for: Evolutionary transitions between beneficial and phytopathogenic Rhodococcus challenge disease management
Source: eLife. 2017 Dec 12;6:e30925. doi: 10.7554/eLife.30925 (PMC5726852; doi:10.7554/eLife.30925)
Supplement: Figure 7—figure supplement 1—source data 5. [file elife-30925-fig7-figsupp1-data5.xlsx]

## Sheet: Figure 7 - Figure Supplement 1F
	Mock	Mock	Mock	Mock	Mock	Mock	Mock	Mock	Mock	Mock	Mock	Mock	Mock	Mock	Mock	A44A	A44A	A44A	A44A	A44A	A44A	A44A	A44A	A44A	A44A	A44A	A44A	A44A	A44A	A44A	D188	D188	D188	D188	D188	D188	D188	D188	D188	D188	D188	D188	D188	D188	D188	PBTS1	PBTS1	PBTS1	PBTS1
1960-12-01	4.6	10.7	6.1	9.1	8.2	7.4	5	11.6	10.5	3.6	6.2	7	5.3	9.3	5.6	6.5	9.3	5.3	5.3	8.3	4.8	9.5	4.8	7.1	5.8	6.5	9.1	5.6	4.3	4.7	3.1	10.4	6.3	4.1	5.9	7.1	3.8	6.8	7.9	7.1	6.9	5.5	5.9	6.9	3.5	3.9	3.9	4.8	2.8
1990-12-01	4.2	9.8	5.8	8.3	8.6	8.1	4.5	12	11.2	9.3	6.3	7.3	9.9	8.5	6.2	8.9	9.5	6.4	6.2	9.4	5.5	8.5	5.3	8.4	5.9	6.6	8.9	7	9.4	10.7	4.2	10	6.8	6.5	6	8.4	4.7	7.5	7.3	7.3	6.7	6.4	5.6	6.7	10	7.4	6	9.3	7.3
Dec120	4.2	9.7	6.2	8.6	8.3	8	4.1	11.4	10.6	9	6.6	7.5	10	8.7	6.8	9.2	10.3	6.8	5.8	9.8	5.1	9.3	5.8	9	5.4	6.6	7.2	7.4	10	10.6	3.5	10.4	6.7	6	6.1	7.5	4.6	7.8	7.1	7.3	7	5.3	6.2	7.1	9.3	8.3	5.7	10	7.7
[truncated: 56 more columns]
