# Supplementary material for: Evolutionary transitions between beneficial and phytopathogenic Rhodococcus challenge disease management
Source: eLife. 2017 Dec 12;6:e30925. doi: 10.7554/eLife.30925 (PMC5726852; doi:10.7554/eLife.30925)
Supplement: Supplementary file 1. — (A)Characteristics of Rhodococcus isolates sequenced in this study. (B) Average nucleotide identity of Rhodococcus. (C) Single nucleotide polymorphisms (SNPs) for Clade I isolates of Rhodococcus. (D) Single nucleotide polymorphisms (SNPs) for Clade II isolates of Rhodococcus. (E) List of 123 genes present in 95% or more plasmid sequences. (F) Characteristics of Rhodococcus isolates used in this study. (G) Genes enriched in Clade I–IV members of Rhodococcus. (H) Polymorphisms between Rhodococcus D188 and D188-5. (I) Sequences of primers and probes used in this study. [file elife-30925-supp1.xlsx]

## Sheet: Suppl. File 1A
Supplemental File 1A. Characteristics of the Rhodococcus isolates sequenced in this study
Isolate Name	Phenotype#	Linear plasmid	Virulence loci	Host	Nursery	Location	Year	NCBI Accession	Number of scaffolds	Scaffold N50	Longest scaffold	Scaffolds >1k	Assembly length	Reference
15-649-2-2	Not tested	Yes	att+, fas+, fasR+	Sedum tetractinum	N8	L15	2015	SAMN07414582	52	278807	965142	46	6026200	This study
15-725-2-2b	Not tested	Yes	att+, fas+, fasR+	Veronica	N7	L8	2015	SAMN07414583	33	384407	837671	28	6117770	This study
15-508-1b	Not tested	Yes	att+, fas+, fasR+	Petunia 'Flash Mob Pinkceptional'	Unknown	L6	2015	SAMN07414580	41	540327	808556	35	5950557	This study
15-1154-1	Not tested	Yes	att+, fas+, fasR+	Veronica 'Magic Show Enchanted Indigo'	Unknown	L9	2015	SAMN07414577	47	273139	696364	45	5984848	This study
14-2496-1d	Not tested	Yes	att+, fas+, fasR+	Scabiosa	N2	L14	2014	SAMN07414573	55	265448	887810	49	5917864	This study
14-1411-2a	Beneficial	No	None	Leucanthemum	N8	L15	2014	SAMN07414568	27	534403	906359	24	5607543	This study
14-2483-1-2	Beneficial	No	attR, attX, partial attA	Geranium sp.	N13	L7	2014	SAMN07414572	27	459466	933935	24	5865108	This study
14-2632-D2	Not tested	Yes	att+, fas+, fasR+	Petunia	N4	L1	2014	SAMN07414575	44	513384	808560	38	5933541	This study
15-1189-1-1a	Pathogen	Yes	att+, fas+, fasR+	Leucanthemum (leaves)	N1	L12	2015	SAMN07414578	69	201564	696692	60	6236672	This study
14-2686-1-2	Not tested	Yes	att+, fas+, fasR+	Geranium sanguineum var. striatum	N13	L7	2014	SAMN07414576	58	269696	696737	50	6203961	This study
14-2483-1-1	Not tested	Yes	att+, fas+, fasR+	Geranium	N13	L7	2014	SAMN07414571	36	360798	826875	28	5778351	This study
14-2632c-1	Not tested	Yes	att+, fas+, fasR+	Petunia	N4	L1	2014	SAMN07414574	41	544007	859902	35	5951417	This study
14-2470-1a	Beneficial	No	None	Heuchera	N2	L14	2014	SAMN07414569	67	271934	434758	61	6066727	This study
14-2470-1b	Beneficial	No	None	Heuchera	N2	L14	2014	SAMN07414570	73	245867	622805	55	5909703	This study
15-649-1-2	Not tested	Yes	att+, fas+, fasR+	Sedum tetractinum	N8	L15	2015	SAMN07414581	42	440398	759578	33	5784253	This study
WWJCD1	Beneficial	No	None	watering wand	N9	L10	2016	SAMN07376389	41	279928	607368	39	5858303	This study
RS1C4	Not tested	Yes	att+, fas+, fasR+	Unidentified symptomatic plant	Unknown	L13	Unknown	SAMN07376393	79	228506	459480	63	5919240	This study
15-2388-1-1a	Not tested	Yes	att+, fas+, fasR+	Veronica 'Magic Show Enchanted Indigo'	N8	L15	2015	SAMN07414579	105	217787	916227	94	10528051	This study
A2	Not tested	Yes	att+, fas+, fasR+	Unidentified symptomatic plant	Unknown	L13	2016	SAMN07414744	44	346658	720130	38	5972200	This study
06-156-4	Not tested	Yes	att+, fas+, fasR+	Campanula	N15	L7	2006	SAMN07414567	39	359831	696660	35	6411857	This study
B3	Not tested	Yes	att+, fas+, fasR+	Unidentified symptomatic plant	Unknown	L13	2016	SAMN07414745	46	362893	792663	39	5933017	This study
06-156-3b	Not tested	Yes	att+, fas+, fasR+	Campanula	N15	L7	2006	SAMN07376350	48	286556	747304	42	6309665	This study
06-156-4a	Not tested	Yes	att+, fas+, fasR+	Campanula	N15	L7	2006	SAMN07376351	45	298399	746972	38	6296709	This study
05-2255-3B1	Not tested	Yes	att+, fas+, fasR+	Oenothera speciosa 'Siskiyou'	N8	L15	2005	SAMN07376352	46	342456	887147	40	5726823	This study
05-2255-3C	Not tested	Yes	att+, fas+, fasR+	Oenothera speciosa 'Siskiyou'	N8	L15	2005	SAMN07376353	63	260123	627073	48	5725201	This study
06-462-5	Not tested	Yes	att+, fas+, fasR+	Unidentified symptomatic plant	Unknown	L13	2006	SAMN07376354	61	292687	530021	51	5760044	This study
06-1477-1B	Not tested	No	None	Veronica spicata 'Icicle White'	N14	L5	2006	SAMN07376355	115	159854	502049	111	8840600	This study
06-156-3C	Not tested	Yes	att+, fas+, fasR+	Campanula	N15	L7	2006	SAMN07376356	46	320453	796452	39	6357076	This study
06-412-2C	Not tested	Yes	att+, fas+, fasR+	Hosta 'North American'	N15	L7	2006	SAMN07376357	30	577234	872402	26	6213489	This study
05-2255-2A2	Not tested	Yes	att+, fas+, fasR+	Oenothera speciosa 'Siskiyou'	N8	L15	2005	SAMN07376358	56	324157	887147	48	5697788	This study
05-2254-6	Not tested	Yes	att+, fas+, fasR+	Veronica 'Sunny Border Blue'	N8	L15	2005	SAMN07376359	195	52586	145056	182	5660066	This study
05-2256-B3	Not tested	Yes	att+, fas+, fasR+	Fuschia 'Indian Maid'	N10	L10	2005	SAMN07376360	42	448933	578164	38	5765751	This study
05-2256-B4	Not tested	Yes	att+, fas+, fasR+	Fuschia 'Indian Maid'	N10	L10	2005	SAMN07376361	62	181848	549026	54	5769084	This study
05-2254-4	Not tested	Yes	att+, fas+, fasR+	Veronica 'Sunny Border Blue'	N8	L15	2005	SAMN07376362	30	580362	971083	25	5919107	This study
05-2256-B2	Not tested	Yes	att+, fas+, fasR+	Fuschia 'Indian Maid'	N10	L10	2005	SAMN07376363	49	309514	549026	45	5767986	This study
05-2254-3	Not tested	Yes	att+, fas+, fasR+	Veronica 'Sunny Border Blue'	N8	L15	2005	SAMN07376364	33	509149	737923	27	5887027	This study
05-2255-1e	Not tested	Yes	att+, fas+, fasR+	Oenothera speciosa 'Siskiyou'	N8	L15	2005	SAMN07376365	51	482610	949540	43	5752907	This study
06-1059B-a	Not tested	Yes	att+, fas+, fasR+	Lavatera 'Barnsley'	N14	L5	2006	SAMN07376366	73	219355	708995	60	5677914	This study
06-1477-1A	Not tested	Yes	att+, fas+, fasR+	Veronica spicata 'Icicle White'	N14	L5	2006	SAMN07376367	33	384407	1260601	30	6048055	This study
05-2221-1B	Not tested	Yes	att+, fas+, fasR+	Verbascum 'Sierra Sunset'	N3	L7	2005	SAMN07376368	60	269449	1215884	52	6378031	This study
06-1474-1B	Not tested	No	None	Salvia x superba 'May Night'	N14	L5	2006	SAMN07376369	37	558871	904490	32	5339560	This study
06-621-2	Not tested	Yes	att+, fas+, fasR+	Nemesia	N5	L1	2006	SAMN07376370	67	345714	904768	51	6232893	This study
06-1460-1B	Not tested	No	None	Anthemis tinctoria 'Hollondaise Sauce'	N14	L5	2006	SAMN07376371	46	348774	510451	43	5782546	This study
05-2254-1	Not tested	Yes	att+, fas+, fasR+	Veronica 'Sunny Border Blue'	N8	L15	2005	SAMN07376372	35	366182	755977	31	5925275	This study
02-925g	Not tested	Yes	att+, fas+, fasR+	Erysimum 'Wenlock Beauty'	N12	L15	2002	SAMN07376373	38	371187	938897	32	5747931	This study
05-340-2	Not tested	Yes	att+, fas+, fasR+	Hosta 'Carnival'	N15	L7	2005	SAMN07376374	43	433746	945956	33	5983476	This study
05-340-1	Not tested	Yes	att+, fas+, fasR+	Hosta 'Carnival'	N15	L7	2005	SAMN07376375	44	353040	945965	34	5983220	This study
05-339-2	Not tested	Yes	att+, fas+, fasR+	Hosta 'Blue Umbrellas'	N15	L7	2005	SAMN07376376	22	639360	908648	19	5731661	This study
06-418-5	Not tested	Yes	att+, fas+, fasR+	Veronica spicata 'Royal Candles'	N3	L7	2006	SAMN07376377	39	454316	902635	34	6059477	This study
06-235-1A	Not tested	No	None	Heuchera 'Hollywood'	N3	L7	2006	SAMN07376378	37	449904	605643	32	6095245	This study
06-470-2	Not tested	Yes	att+, fas+, fasR+	Veronica 'Sunny Border Blue'	N11	L7	2006	SAMN07376379	50	266872	742012	44	5904599	This study
06-469-3-2	Not tested	Yes	att+, fas+, fasR+	Veronica spicata 'Goodness Grows'	N11	L7	2006	SAMN07376380	36	407184	916321	31	6027902	This study
05-2254-5	Not tested	Yes	att+, fas+, fasR+	Veronica 'Sunny Border Blue'	N8	L15	2005	SAMN07376381	35	345997	809440	33	5743904	This study
06-412-2B	Not tested	Yes	att+, fas+, fasR+	Hosta 'North American'	N15	L7	2006	SAMN07376382	30	470613	996254	27	6359028	This study
06-156-4C	Not tested	Yes	att+, fas+, fasR+	Campanula	N15	L7	2006	SAMN07376383	47	286584	746987	39	6297727	This study
06-221-2	Not tested	Yes	att+, fas+, fasR+	Aster 'Purple Dome'	N10	L10	2006	SAMN07376384	38	464716	667805	35	5679241	This study
06-418-1B	Not tested	Yes	att+, fas+, fasR+	Veronica 'Royal Candles'	N3	L7	2006	SAMN07376385	55	307937	695184	49	6131524	This study
05-2254-2	Not tested	Yes	att+, fas+, fasR+	Veronica 'Sunny Border Blue'	N8	L15	2005	SAMN07376386	25	580342	936581	22	5887975	This study
06-156-3	Not tested	Yes	att+, fas+, fasR+	Campanula	N15	L7	2006	SAMN07376387	42	310951	746920	34	6298446	This study
05-2256-B1	Not tested	Yes	att+, fas+, fasR+	Fuschia 'Indian Maid'	N10	L10	2005	SAMN07376388	42	448933	578217	38	5765513	This study
LMG3602	Beneficial	No	None	Lilium longiflorum	Unknown	L2	1981	GCA_000760995.1						Creason et al., 2014a
D188	Pathogenic	Yes	att+, fas+, fasR+	Chrysanthemum x morifolium	Unknown	L2	1984	GCA_000760975.1						Desomer et al., 1988
LMG3605	Pathogenic	Yes	att+, fas+, fasR+	Chrysanthemum x morifolium	Unknown	L2	1946	GCA_000761015.1						Creason et al., 2014a
LMG3616	Pathogenic	Yes	att+, fas+, fasR+	Lathyrus odoratus	Unknown	L2	1973	GCA_000761035.1						Creason et al., 2014a
LMG3625	Pathogenic	Yes	att+, fas+, fasR+	Lathyrus odoratus	Unknown	L2	1958	GCA_000761075.1						Creason et al., 2014a
04-516	Beneficial	No	None	Aster novi-belgii 'Wood's Pink'	N16	L3	2004	GCA_000760685.1						Serdani et al., 2013
GIC26	Beneficial	No	None	Glacial ice core	Unknown	L4	>120,000 years	GCF_000760795.1						Miteva et al., 2004
GIC36	Beneficial	No	None	Glacial ice core	Unknown	L4	>120,000 years	GCA_000760815.1						Miteva et al., 2004
02-815	Pathogenic	Yes	att+, fas+, fasR+	Campanula 'Sarastro'	N15	L7	2002	GCA_000760835.1						Serdani et al., 2013
02-816c	Pathogenic	Yes	att+, fas+, fasR+	Viola 'Purple Showers'	N15	L7	2002	GCA_000760855.1						Creason et al., 2014a
05-339-1	Pathogenic	Yes	att+, fas+, fasR+	Hosta 'Blue Umbrellas'	N15	L7	2005	GCA_000760895.1						Serdani et al., 2013
A21d2	Pathogenic	No	att+, fasDF, fasR+^	Oenothera speciosa 'Siskiyou'	N15	L7	2002	GCA_000760905.1						Serdani et al., 2013
A3b	Pathogenic	Yes	att+, fas+, fasR+	Heliopsis helianthoides 'Loraine Sunshine'	N12	L7	2005	GCA_000760675.1						Creason et al., 2014a
A76	Pathogenic	Yes	att+, fas+, fasR+	Veronica spicata 'Royal Candles'	N15	L7	2002	GCA_000760955.1						Creason et al., 2014a
A44A	Pathogenic	Yes	att+, fas+, fasR+	Veronica spicata 'Minuet'	N16	L10	2002	GCA_000760735.1						Creason et al., 2014a
A73a	Pathogenic	Yes	att+, fas+, fasR+	Aster amellus 'Violet Queen'	N16	L11	2003	GCA_000760755.1						Creason et al., 2014a
A78	Pathogenic	Yes	att+, fas+, fasR+	Leucanthemum x superbum 'Becky'	N16	L11	2002	GCF_000760775.1						Creason et al., 2014a
LMG3623	Pathogenic	Yes	att+, fas+, fasR+	Lathyrus odoratus	Unknown	L13	1936	GCA_000761055.1						Creason et al., 2014a
05-561-1	Beneficial	No	None	Lavandula angustifolia 'Violet Intrigue'	N12	L15	2005	GCA_000760875.1						Serdani et al., 2013
A22b	Pathogenic	Yes	att+, fas+, fasR+	Leucanthemum x superbum 'Becky'	N12	L15	2002	GCA_000759005.1						Creason et al., 2014a
A25f	Pathogenic	No	att+, fas+, fasR+	Nemesia 'Natalie'	N12	L15	2002	GCA_000760935.1						Creason et al., 2014a
#Pathogenicity is defined as being able to induce leafy gall formation on plants and inhibit root growth. Beneficial isolates positively effect root morphology.

## Sheet: Suppl. File 1B
Supplemental File 1B. Average nucleotide identity of Rhodococcus.
Isolate	ANI Group	Rhodococcus fascians D188	Rhodococcus fascians LMG 3616	Rhodococcus fascians LMG 3602	Rhodococcus sp. 05-2256-B1	Rhodococcus sp. 05-2256-B3	Rhodococcus sp. 05-2256-B2	Rhodococcus sp. 05-2256-B4	Rhodococcus sp. 06-221-2	Rhodococcus sp. Leaf233	Rhodococcus sp. 05-2255-1e	Rhodococcus fascians 05-561-1	Rhodococcus sp. 05-2254-1	Rhodococcus sp. 05-2254-5	Rhodococcus fascians A78	Rhodococcus fascians NBRC 12155 = LMG 3623	Rhodococcus sp. PML026	Rhodococcus fascians GIC36	Rhodococcus fascians GIC26	Rhodococcus sp. JG-3	Rhodococcus sp. PBTS 2	Rhodococcus fascians F7	Rhodococcus sp. 06-1460-1B	Rhodococcus sp. 06-1474-1B	Rhodococcus sp. 15-508-1b	Rhodococcus sp. 14-2632-D2	Rhodococcus sp. 14-2632c-1	Rhodococcus sp. B3	Rhodococcus sp. A2	Rhodococcus fascians A3b	Rhodococcus sp. 06-1477-1B	Rhodococcus sp. 14-2483-1-1	Rhodococcus sp. 15-649-2-2	Rhodococcus sp. wwjcd1	Rhodococcus fascians A21d2	Rhodococcus fascians 04-516	Rhodococcus sp. 06-412-2B	Rhodococcus sp. 06-412-2C	Rhodococcus fascians A25f	Rhodococcus fascians LMG 3625	Rhodococcus sp. Leaf278	Rhodococcus sp. 06-235-1A	Rhodococcus sp. 05-340-2	Rhodococcus sp. 05-340-1	Rhodococcus sp. 14-2483-1-2	Rhodococcus sp. 15-2388-1-1a	Rhodococcus fascians A76	Rhodococcus sp. 05-2254-6	Rhodococcus sp. 05-2254-2
Rhodococcus fascians D188	1	----------	97.508	97.278	97.309	97.312	97.281	97.299	97.296	97.068	97.082	96.962	97.191	97.174	97.345	97.245	96.987	96.747	96.699	97.023	96.967	96.969	96.928	97.458	97.192	97.187	97.185	97.185	97.184	97.047	97.391	83.441	83.534	82.785	82.979	82.642	83.321	83.322	82.755	83.544	82.66	82.524	83.321	83.328	82.458	83.302	83.365	82.935	83.03
Rhodococcus fascians LMG 3616	1	97.23	----------	97.604	97.488	97.485	97.474	97.458	97.275	97.018	96.917	96.867	97.046	97.045	97.197	97.348	96.815	96.441	96.551	97.01	96.711	96.793	96.686	97.015	96.965	96.959	96.966	96.955	96.945	96.965	96.919	83.131	83.149	82.524	82.767	82.484	83.065	83.059	82.73	83.397	82.596	82.43	83.094	83.097	82.124	83.012	83	82.54	82.885
Rhodococcus fascians LMG 3602	1	97.327	97.826	----------	97.806	97.789	97.773	97.765	97.434	97.41	97.114	97.162	97.332	97.329	97.477	97.331	97.177	97.01	96.913	97.33	97.17	97.224	97.186	97.591	97.122	97.094	97.116	97.113	97.109	97.092	97.496	82.79	82.956	82.88	82.89	82.629	82.64	82.64	82.796	83.009	82.829	82.47	82.728	82.723	82.417	82.68	82.544	82.367	82.544
Rhodococcus sp. 05-2256-B1	1	97.022	97.565	97.569	----------	99.991	99.967	99.93	97.323	97.025	96.989	96.767	97.129	97.124	97.169	97.221	96.954	96.657	96.593	97.007	96.879	96.91	96.696	97.012	96.913	96.916	96.923	96.92	96.915	96.907	96.961	83.379	83.515	82.755	82.734	82.484	83.171	83.165	82.7	83.402	82.716	82.602	83.179	83.186	82.281	83.457	83.169	82.976	83.195
Rhodococcus sp. 05-2256-B3	1	97.111	97.602	97.583	99.989	----------	99.965	99.944	97.382	97.1	97.086	96.807	97.214	97.213	97.21	97.285	97.018	96.722	96.657	97.063	96.887	96.914	96.743	97.018	97.007	97.005	97.006	97.013	96.996	96.945	97.025	83.5	83.564	82.831	82.782	82.532	83.33	83.322	82.786	83.474	82.823	82.605	83.288	83.296	82.307	83.484	83.178	83.027	83.27
Rhodococcus sp. 05-2256-B2	1	97.036	97.488	97.583	99.961	99.953	----------	99.948	97.325	97.161	96.999	96.825	97.161	97.162	97.208	97.286	97.081	96.808	96.661	97.085	96.944	96.98	96.77	97.099	96.939	96.938	96.933	96.936	96.915	96.928	97.146	83.4	83.561	82.806	82.798	82.533	83.195	83.191	82.732	83.424	82.742	82.605	83.241	83.247	82.423	83.548	83.245	83.048	83.243
Rhodococcus sp. 05-2256-B4	1	97.109	97.581	97.624	99.954	99.944	99.962	----------	97.395	97.182	97.02	96.886	97.175	97.173	97.186	97.306	97.051	96.76	96.631	97.167	96.997	97.005	96.829	97.093	96.922	96.929	96.927	96.926	96.923	96.965	97.117	83.396	83.484	82.846	82.83	82.527	83.258	83.256	82.765	83.44	82.764	82.695	83.175	83.181	82.365	83.474	83.162	83.009	83.178
Rhodococcus sp. 06-221-2	1	97.278	97.345	97.279	97.352	97.328	97.323	97.314	----------	97.728	97.497	97.361	97.639	97.633	97.69	97.527	96.949	96.971	96.627	97.217	97.026	97.096	97.017	97.171	97.398	97.381	97.391	97.394	97.387	97.622	96.923	83.392	83.395	82.777	82.871	82.691	83.565	83.559	82.783	83.478	82.764	82.58	83.293	83.271	82.46	83.153	83.106	82.69	83.154
Rhodococcus sp. Leaf233	1	97.103	97.316	97.397	97.304	97.308	97.305	97.269	97.851	----------	97.524	97.471	97.402	97.402	97.482	97.19	97.143	97.094	96.718	97.321	97.205	97.198	97.236	97.282	97.225	97.219	97.219	97.218	97.217	97.417	97.091	82.725	82.818	82.779	82.832	82.773	82.721	82.728	82.698	82.836	82.858	82.556	82.443	82.44	82.416	82.442	82.426	82.084	82.31
Rhodococcus sp. 05-2255-1e	1	96.772	96.929	96.888	96.821	96.816	96.814	96.807	97.388	97.256	----------	98.026	96.923	96.949	96.991	96.825	96.773	96.602	96.446	96.922	96.904	96.828	96.887	96.908	97.073	97.06	97.066	97.061	97.055	96.884	96.75	83.444	83.242	82.748	82.79	82.54	83.514	83.518	82.575	83.198	82.736	83.015	83.837	83.825	82.292	83.167	83.17	82.737	83.314
Rhodococcus fascians 05-561-1	1	96.868	96.901	96.978	96.846	96.838	96.823	96.809	97.325	97.272	98.083	----------	97.1	97.087	96.886	96.715	97.022	96.899	96.641	96.979	96.956	97.063	97.096	96.94	96.77	96.768	96.762	96.752	96.769	96.738	96.755	82.491	82.882	82.847	82.722	82.371	82.576	82.565	82.411	82.604	82.85	82.452	82.492	82.502	82.211	82.625	82.362	82.492	82.319
Rhodococcus sp. 05-2254-1	1	97.109	97.226	97.262	97.207	97.201	97.196	97.18	97.567	97.372	97.025	96.961	----------	99.985	97.384	97.311	96.996	96.673	96.749	97.14	97.028	96.954	96.761	97.041	97.118	97.115	97.118	97.124	97.102	97.304	96.936	83.448	84.061	82.923	82.932	82.611	83.188	83.155	82.779	83.779	82.669	82.533	83.317	83.321	82.401	83.873	83.613	83.673	83.302
Rhodococcus sp. 05-2254-5	1	97.086	97.176	97.247	97.149	97.153	97.144	97.115	97.587	97.406	97.061	96.988	99.986	----------	97.39	97.265	96.879	96.625	96.607	97.047	97.023	96.938	96.681	96.976	97.066	97.06	97.051	97.06	97.032	97.254	96.854	83.445	84.057	82.897	82.932	82.588	83.265	83.242	82.696	83.747	82.671	82.444	83.309	83.323	82.402	83.86	83.583	83.654	83.291
Rhodococcus fascians A78	1	96.852	97.062	97.12	97.037	97.03	97.019	97.009	97.547	97.177	96.949	96.771	97.2	97.201	----------	96.955	96.851	96.422	96.594	96.875	96.694	96.657	96.597	96.891	96.9	96.898	96.904	96.898	96.897	96.876	96.799	83.408	83.525	82.783	82.935	82.554	83.05	83.051	82.821	83.502	82.516	82.438	82.998	82.985	82.278	83.274	83.121	82.791	82.902
Rhodococcus fascians NBRC 12155 = LMG 3623	1	97.089	97.44	97.264	97.317	97.309	97.293	97.295	97.467	97.02	96.951	96.66	97.279	97.279	97.116	----------	97	96.82	96.649	96.979	96.758	96.79	96.604	96.818	96.927	96.933	96.913	96.933	96.92	96.974	96.856	83.458	83.561	82.701	83.17	82.566	83.321	83.313	82.882	83.628	82.877	82.646	83.135	83.145	82.253	83.237	83.167	82.854	83.012
Rhodococcus sp. PML026	1	96.967	97.037	97.165	97.235	97.233	97.236	97.217	97.121	97.05	97.076	97.052	97.044	97.064	97.152	97.119	----------	98.797	97.752	97.442	97.346	97.352	97.162	97.149	96.797	96.775	96.8	96.791	96.789	96.975	97.075	82.745	82.937	83.057	82.961	82.762	82.874	82.885	82.792	82.905	82.748	82.495	82.785	82.785	82.514	82.922	82.611	82.3	82.818
Rhodococcus fascians GIC36	1	96.637	96.68	96.914	96.924	96.923	96.93	96.908	97.111	97.012	96.755	96.896	96.671	96.679	96.716	96.823	98.692	----------	97.611	97.173	96.978	96.998	96.813	96.823	96.484	96.475	96.482	96.479	96.482	96.677	96.851	82.711	82.67	82.801	82.707	82.639	82.75	82.743	82.656	82.81	82.412	82.408	82.594	82.599	82.294	82.572	82.458	81.853	82.443
Rhodococcus fascians GIC26	1	96.587	96.673	96.726	96.729	96.723	96.706	96.698	96.577	96.602	96.528	96.566	96.67	96.667	96.648	96.682	97.574	97.584	----------	96.962	96.857	96.831	96.781	96.622	96.523	96.522	96.524	96.51	96.517	96.537	96.466	82.866	82.896	82.992	82.999	82.72	82.841	82.826	82.809	82.918	82.767	82.208	82.557	82.56	82.34	82.586	82.391	82.111	82.601
Rhodococcus sp. JG-3	1	97.054	97.242	97.377	97.305	97.293	97.283	97.288	97.304	97.272	97.135	97.047	97.191	97.198	97.21	97.378	97.472	97.314	97.067	----------	97.402	97.399	97.172	97.178	96.979	96.972	96.97	96.973	96.97	97.092	97.128	82.887	82.996	83.076	83.034	82.714	82.801	82.807	82.786	82.95	82.926	82.545	82.973	82.966	82.695	82.818	82.658	82.463	82.794
Rhodococcus sp. PBTS 2	1	96.862	96.848	97.02	97.022	97.025	97.009	97.001	97.037	97.08	97.081	96.949	96.909	96.915	96.881	96.834	97.175	96.93	96.957	97.271	----------	99.247	97.189	96.976	96.732	96.741	96.728	96.734	96.729	96.744	96.781	82.992	83.023	82.991	83.003	82.821	82.795	82.797	82.732	82.884	82.986	82.732	82.823	82.843	82.664	82.791	82.697	82.335	82.66
Rhodococcus fascians F7	1	96.905	96.969	97.17	97.033	97.04	97.03	97.018	97.219	97.192	97.169	97.146	97.048	97.066	97.002	96.938	97.283	97.049	97.01	97.357	99.335	----------	97.353	97.034	96.869	96.87	96.862	96.863	96.863	96.893	96.859	83.052	83.011	83.097	82.985	82.9	82.799	82.794	82.736	83.044	82.934	82.648	82.689	82.69	82.496	82.629	82.494	82.306	82.654
Rhodococcus sp. 06-1460-1B	1	96.666	96.669	96.847	96.654	96.644	96.641	96.63	96.986	96.955	96.892	96.971	96.543	96.552	96.778	96.56	96.929	96.708	96.696	96.898	97.029	97.099	----------	96.832	96.711	96.703	96.709	96.707	96.715	96.468	96.729	83.071	83.107	83.121	83.229	82.921	82.997	83.006	83.007	82.949	83.076	82.662	82.888	82.884	82.506	82.789	82.63	82.263	82.934
Rhodococcus sp. 06-1474-1B	1	97.567	97.38	97.604	97.43	97.423	97.423	97.417	97.262	97.295	97.206	97.103	97.225	97.241	97.28	97.178	97.192	97.116	96.845	97.193	97.127	97.128	97.158	----------	97.207	97.205	97.212	97.21	97.204	96.985	99.772	82.805	83.116	83.114	82.965	82.706	82.753	82.767	82.755	82.842	82.811	82.558	82.693	82.687	82.389	82.855	82.559	82.416	82.595
Rhodococcus sp. 15-508-1b	1	96.918	96.999	96.734	96.881	96.88	96.868	96.835	97.288	96.947	96.907	96.496	96.947	96.944	96.821	96.857	96.634	96.271	96.266	96.575	96.615	96.722	96.729	96.84	----------	99.988	99.984	99.988	99.976	96.7	96.846	83.352	83.228	82.781	82.831	82.502	83.347	83.363	82.694	83.412	82.655	82.779	83.476	83.473	82.285	83.123	82.997	82.8	83.312
Rhodococcus sp. 14-2632-D2	1	96.902	97.008	96.748	96.907	96.907	96.886	96.873	97.261	96.933	96.955	96.559	96.943	96.95	96.878	96.845	96.587	96.324	96.301	96.593	96.627	96.67	96.687	96.828	99.993	----------	99.989	99.987	99.974	96.716	96.837	83.415	83.25	82.785	82.845	82.488	83.402	83.411	82.733	83.44	82.737	82.796	83.525	83.524	82.33	83.094	82.977	82.81	83.319
Rhodococcus sp. 14-2632c-1	1	96.937	97.034	96.744	96.918	96.907	96.906	96.876	97.23	96.904	96.882	96.484	96.94	96.932	96.836	96.838	96.601	96.286	96.258	96.552	96.562	96.68	96.714	96.858	99.985	99.972	----------	99.979	99.977	96.724	96.834	83.427	83.362	82.835	82.893	82.583	83.461	83.472	82.756	83.467	82.714	82.897	83.554	83.557	82.348	83.18	83.029	82.863	83.351
Rhodococcus sp. B3	1	96.975	97.049	96.839	96.922	96.92	96.918	96.88	97.247	96.949	96.926	96.546	96.934	96.945	96.848	96.787	96.653	96.337	96.267	96.599	96.668	96.741	96.745	96.848	99.993	99.984	99.987	----------	99.987	96.795	96.792	83.427	83.327	82.788	82.824	82.555	83.457	83.464	82.76	83.492	82.867	82.882	83.684	83.686	82.515	83.261	83.165	82.87	83.382
Rhodococcus sp. A2	1	96.906	96.986	96.721	96.81	96.8	96.803	96.768	97.221	96.893	96.904	96.495	96.906	96.913	96.809	96.736	96.524	96.243	96.173	96.561	96.577	96.643	96.697	96.787	99.982	99.978	99.989	99.984	----------	96.741	96.773	83.372	83.31	82.74	82.807	82.538	83.456	83.464	82.687	83.414	82.756	82.829	83.569	83.575	82.403	83.166	83.05	82.762	83.277
Rhodococcus fascians A3b	1	96.849	96.991	96.884	96.884	96.882	96.864	96.863	97.424	97.114	96.901	96.542	97.08	97.086	97.029	96.949	96.749	96.519	96.385	96.877	96.522	96.652	96.485	96.667	96.841	96.839	96.841	96.838	96.835	----------	96.664	83.389	83.233	82.625	82.852	82.867	83.341	83.344	82.629	83.346	82.465	82.163	83.343	83.331	82.575	83.269	83.228	82.655	83.026
Rhodococcus sp. 06-1477-1B	1	93.816	93.64	93.991	93.733	93.73	93.714	93.699	93.392	93.521	93.351	93.342	93.365	93.359	93.526	93.555	93.26	93.108	93.008	93.505	93.36	93.38	93.448	96.187	93.506	93.502	93.497	93.501	93.496	93.312	----------	79.984	80.037	80.056	80.098	79.909	79.98	79.979	80.003	80.069	80.019	79.696	80.024	79.998	79.848	79.993	79.941	79.479	79.705
Rhodococcus sp. 14-2483-1-1	2	83.387	83.31	82.56	83.395	83.386	83.371	83.335	83.231	82.551	83.529	82.491	83.321	83.339	83.444	83.287	82.533	82.562	82.632	82.632	82.687	82.777	82.881	82.58	83.366	83.359	83.362	83.364	83.349	83.338	82.395	----------	97.797	97.633	97.528	97.672	96.115	96.124	95.629	95.452	90.018	87.911	86.896	86.88	86.108	86.636	86.658	85.408	85.637
Rhodococcus sp. 15-649-2-2	2	83.199	82.97	82.554	83.342	83.335	83.317	83.29	83.072	82.472	83.218	82.699	83.821	83.822	83.394	83.242	82.455	82.322	82.557	82.52	82.639	82.598	82.758	82.696	83.136	83.129	83.128	83.134	83.117	83.038	82.273	97.765	----------	97.617	97.416	97.472	95.885	95.889	95.364	95.085	89.927	87.517	86.151	86.157	85.441	86.79	86.562	86.258	85.83
Rhodococcus sp. wwjcd1	2	82.329	82.287	82.462	82.599	82.6	82.583	82.57	82.307	82.267	82.501	82.52	82.563	82.569	82.566	82.39	82.477	82.41	82.541	82.496	82.547	82.544	82.731	82.597	82.538	82.537	82.533	82.532	82.535	82.296	82.216	97.39	97.445	----------	97.78	97.575	95.48	95.483	95.112	94.944	89.883	87.333	85.636	85.616	85.419	86.165	85.485	84.764	85.288
Rhodococcus fascians A21d2	2	82.751	82.743	82.598	82.722	82.724	82.706	82.694	82.571	82.508	82.646	82.48	82.717	82.722	82.913	83.034	82.699	82.553	82.809	82.607	82.712	82.743	82.89	82.661	82.765	82.764	82.769	82.769	82.769	82.744	82.452	97.408	97.332	97.909	----------	97.717	95.382	95.399	95.209	95.047	89.81	87.279	85.548	85.54	85.423	85.463	85.461	84.702	84.879
Rhodococcus fascians 04-516	2	82.379	82.248	82.316	82.316	82.324	82.306	82.303	82.473	82.49	82.363	82.343	82.292	82.291	82.435	82.241	82.368	82.315	82.52	82.384	82.48	82.59	82.612	82.373	82.273	82.278	82.28	82.288	82.279	82.625	82.212	97.583	97.628	97.837	97.836	----------	95.67	95.669	95.367	95.109	89.882	87.368	85.408	85.406	85.344	85.306	85.346	84.542	84.832
Rhodococcus sp. 06-412-2B	2	83.019	83.017	82.294	82.956	82.954	82.953	82.943	83.259	82.448	83.337	82.388	82.963	82.954	82.946	82.96	82.509	82.466	82.571	82.465	82.457	82.45	82.691	82.367	83.243	83.246	83.247	83.245	83.224	83.055	82.192	96.023	95.713	95.632	95.384	95.654	----------	99.979	95.308	95.308	89.909	87.729	87.012	87.026	85.65	85.959	86.055	85.191	85.612
Rhodococcus sp. 06-412-2C	2	83.039	82.976	82.275	82.988	82.986	82.988	82.983	83.305	82.421	83.358	82.339	82.991	82.982	82.946	83.009	82.474	82.423	82.527	82.405	82.438	82.388	82.681	82.342	83.218	83.223	83.229	83.229	83.215	83.041	82.185	96.041	95.776	95.645	95.378	95.62	99.962	----------	95.322	95.233	89.77	87.725	87.015	87.008	85.619	86.021	86.137	85.32	85.682
Rhodococcus fascians A25f	2	82.565	82.711	82.533	82.647	82.664	82.662	82.641	82.57	82.576	82.588	82.498	82.671	82.659	82.826	82.677	82.457	82.522	82.584	82.527	82.573	82.558	82.702	82.581	82.724	82.713	82.71	82.71	82.718	82.675	82.416	95.496	95.448	95.431	95.338	95.461	95.446	95.438	----------	96.294	89.892	87.518	85.532	85.527	85.336	85.479	85.467	84.822	85.002
Rhodococcus fascians LMG 3625	2	83.307	83.289	82.656	83.323	83.321	83.297	83.321	83.351	82.673	83.195	82.564	83.607	83.597	83.451	83.323	82.635	82.554	82.729	82.551	82.69	82.731	82.733	82.483	83.387	83.389	83.382	83.391	83.374	83.24	82.34	95.577	95.316	95.358	95.228	95.27	95.438	95.429	96.399	----------	90.32	87.729	85.86	85.861	85.324	86.061	86.028	85.468	85.346
Rhodococcus sp. Leaf278	3	82.523	82.652	82.686	82.79	82.792	82.772	82.771	82.717	82.796	82.843	82.739	82.7	82.682	82.601	82.778	82.593	82.402	82.703	82.671	82.802	82.857	82.938	82.699	82.739	82.732	82.737	82.736	82.735	82.515	82.385	89.975	90.109	90.168	90.04	89.982	89.813	89.791	89.972	90.17	----------	86.261	84.641	84.633	84.382	84.458	84.46	84.123	84.459
Rhodococcus sp. 06-235-1A	4	82.202	82.435	82.225	82.571	82.574	82.587	82.55	82.436	82.227	82.95	82.235	82.328	82.314	82.361	82.485	82.043	82.119	82.007	82.12	82.463	82.387	82.463	82.144	82.718	82.72	82.701	82.712	82.712	81.998	81.788	87.863	87.509	87.457	87.338	87.526	87.834	87.828	87.582	87.716	86.339	----------	86.386	86.368	85.787	85.81	85.821	85.356	85.521
Rhodococcus sp. 05-340-2	5	83.276	83.296	82.505	83.238	83.248	83.22	83.219	83.267	82.362	83.814	82.558	83.244	83.231	83.151	83.141	82.606	82.569	82.498	82.714	82.707	82.61	82.88	82.643	83.574	83.58	83.573	83.573	83.559	83.343	82.281	86.809	86.258	85.811	85.692	85.523	87.1	87.108	85.583	85.864	84.657	86.487	----------	99.978	97.727	97.61	97.505	90.533	90.956
Rhodococcus sp. 05-340-1	5	83.203	83.212	82.499	83.098	83.096	83.079	83.071	83.208	82.297	83.746	82.509	83.111	83.103	83.044	83.017	82.582	82.547	82.457	82.628	82.585	82.571	82.761	82.563	83.492	83.495	83.493	83.492	83.474	83.272	82.24	86.778	86.25	85.806	85.636	85.522	87.168	87.163	85.57	85.911	84.62	86.514	99.953	----------	97.791	97.615	97.58	90.516	91.046
Rhodococcus sp. 14-2483-1-2	5	82.453	82.24	82.361	82.382	82.376	82.351	82.338	82.407	82.316	82.347	82.24	82.376	82.383	82.384	82.301	82.409	82.264	82.213	82.436	82.614	82.5	82.516	82.333	82.439	82.433	82.435	82.429	82.438	82.673	82.256	86.035	85.587	85.51	85.387	85.401	85.708	85.717	85.43	85.383	84.413	85.916	97.862	97.851	----------	97.519	97.517	90.271	90.539
Rhodococcus sp. 15-2388-1-1a	5	83.127	83.023	82.452	83.359	83.363	83.372	83.341	83	82.356	83.025	82.469	83.691	83.693	83.325	83.186	82.628	82.46	82.548	82.47	82.554	82.501	82.647	82.614	83.078	83.081	83.079	83.08	83.059	83.233	82.228	86.591	86.791	86.264	85.617	85.424	86.117	86.114	85.635	86.076	84.419	85.926	97.605	97.6	97.574	----------	99.758	91.062	91.036
Rhodococcus fascians A76	5	83.206	83.089	82.298	83.162	83.165	83.152	83.148	82.945	82.263	83.097	82.22	83.485	83.484	83.061	83.055	82.394	82.276	82.325	82.346	82.427	82.435	82.485	82.269	83.018	83.012	83.019	83.023	83.004	83.195	82.139	86.706	86.799	85.759	85.62	85.552	86.246	86.254	85.609	86.168	84.612	86.063	97.673	97.665	97.563	99.809	----------	91.252	91.114
Rhodococcus sp. 05-2254-6	6	82.834	82.796	82.251	83.088	83.094	83.099	83.091	82.788	82.056	82.852	82.524	83.823	83.818	83.018	82.963	82.185	82.071	82.049	82.303	82.372	82.325	82.331	82.283	82.94	82.93	82.933	82.936	82.919	82.837	81.906	85.635	86.561	85.224	85.056	84.872	85.576	85.584	84.995	85.639	84.263	85.503	90.866	90.862	90.419	91.532	91.443	----------	98.068
Rhodococcus sp. 05-2254-2	6	82.906	83.088	82.401	83.254	83.259	83.23	83.227	83.135	82.182	83.265	82.274	83.285	83.297	83.033	83.036	82.619	82.475	82.569	82.441	82.562	82.497	82.854	82.358	83.233	83.235	83.234	83.24	83.219	83.107	81.998	85.74	86.018	85.522	85.143	84.945	85.832	85.826	85.117	85.493	84.498	85.616	90.99	90.996	90.424	91.167	91.047	97.782	----------
Rhodococcus sp. 05-2254-4	6	82.752	82.889	82.133	83.12	83.115	83.114	83.093	83.01	82.069	83.155	82.169	83.159	83.162	82.911	82.963	82.392	82.232	82.343	82.3	82.392	82.339	82.748	82.204	83.132	83.136	83.131	83.135	83.118	82.968	81.874	85.745	86.04	85.497	85.174	84.935	85.805	85.804	85.117	85.471	84.304	85.564	91.084	91.085	90.499	91.298	91.127	97.788	99.989
Rhodococcus sp. 05-2254-3	6	82.794	82.931	82.279	83.192	83.184	83.179	83.168	83.052	82.098	83.143	82.168	83.2	83.189	83.002	82.9	82.541	82.413	82.495	82.386	82.496	82.459	82.756	82.287	83.148	83.143	83.148	83.151	83.131	82.988	81.903	85.685	86.004	85.448	85.096	84.922	85.77	85.773	85.046	85.364	84.338	85.553	90.993	91.007	90.405	91.144	91.009	97.778	99.986
Rhodococcus sp. 14-1411-2a	6	82.243	82.266	82.33	82.356	82.354	82.338	82.336	82.226	82.181	82.268	82.433	82.63	82.642	83.004	82.265	82.295	82.149	82.245	82.372	82.5	82.458	82.556	82.867	82.573	82.566	82.569	82.574	82.576	82.254	82.173	85.116	85.443	85.436	85.197	85.078	85.316	85.337	85.17	85.055	84.419	86.091	90.519	90.502	90.341	90.592	90.426	97.394	97.67
Rhodococcus sp. EPR-147	6	82.328	82.264	82.299	82.723	82.714	82.695	82.694	82.218	82.173	82.371	82.345	82.459	82.443	82.152	82.354	82.895	82.859	82.799	82.698	82.697	82.655	82.835	82.277	82.313	82.307	82.306	82.318	82.313	82.157	81.947	85.14	85.123	85.218	85.071	84.98	85.17	85.17	85.043	85.04	84.333	85.732	90.824	90.831	90.704	90.836	90.713	97.473	97.727
Rhodococcus sp. EPR-279	6	82.428	82.331	82.352	82.752	82.733	82.723	82.736	82.322	82.223	82.478	82.417	82.496	82.478	82.187	82.406	83.019	82.945	82.807	82.727	82.72	82.726	82.905	82.325	82.334	82.323	82.333	82.331	82.329	82.187	82.024	85.208	85.171	85.298	85.083	85.069	85.291	85.28	85.075	85.072	84.212	85.557	90.802	90.797	90.66	90.849	90.73	97.546	97.784
Rhodococcus sp. 02-925g	7	82.851	82.697	82.052	82.826	82.831	82.833	82.812	82.691	82.047	82.733	82.061	82.934	82.938	83.681	82.943	82.131	81.884	82.239	82.044	82.299	82.201	82.253	82.067	82.833	82.838	82.826	82.832	82.815	82.809	81.969	86.285	86.29	85.494	85.562	85.629	86.216	86.218	85.622	86.046	84.432	86.179	90.675	90.67	90.307	90.808	90.745	89.679	89.88
Rhodococcus sp. 06-462-5	7	82.719	82.649	82.023	82.768	82.777	82.783	82.773	82.738	82.081	82.723	82.052	82.898	82.891	83.628	82.842	82.078	81.899	82.281	81.977	82.28	82.178	82.234	81.979	82.843	82.839	82.839	82.837	82.821	82.802	81.873	86.187	86.204	85.469	85.516	85.54	86.108	86.099	85.473	85.991	84.327	86.22	90.603	90.598	90.335	90.746	90.687	89.594	89.76
Rhodococcus sp. 06-469-3-2	8	82.823	82.808	82.361	83.235	83.233	83.241	83.228	82.749	82.092	82.765	82.263	83.696	83.688	83.102	83.157	82.337	82.123	82.295	82.382	82.327	82.299	82.563	82.194	82.909	82.909	82.904	82.913	82.894	82.754	81.876	85.771	86.013	85.235	85.047	84.911	85.714	85.72	85.149	85.517	83.976	85.78	89.998	89.994	89.511	90.092	89.954	89.056	89.247
Rhodococcus sp. 15-725-2-2b	8	82.728	82.862	82.299	83.083	83.088	83.073	83.063	82.925	82.093	82.957	82.267	83.555	83.548	82.876	82.868	82.279	82.099	82.144	82.287	82.323	82.247	82.544	82.2	83.048	83.05	83.048	83.04	83.039	82.915	81.828	85.761	85.753	85.226	85.008	84.899	85.79	85.805	85.144	85.508	83.997	85.891	90.077	90.099	89.577	89.995	89.832	88.986	89.336
Rhodococcus sp. 06-1477-1A	8	82.73	82.882	82.432	83.193	83.203	83.195	83.167	83.027	82.101	83.013	82.405	83.692	83.683	82.919	82.925	82.377	82.226	82.319	82.365	82.463	82.389	82.575	82.314	83.118	83.125	83.118	83.116	83.098	83.025	82.014	85.771	85.921	85.293	85.039	84.935	85.818	85.828	85.196	85.558	84.125	86.017	90.141	90.141	89.643	90.049	89.867	88.999	89.424
Rhodococcus sp. 05-2255-2A2	8	83.066	83.025	82.703	83.228	83.236	83.24	83.215	83.179	82.336	83.453	82.647	83.263	83.275	83.047	83.011	82.528	82.443	82.498	82.619	82.68	82.602	82.74	82.588	83.349	83.35	83.349	83.351	83.333	83.074	82.233	85.941	85.943	85.297	85.146	85.25	86.089	86.092	85.293	85.587	84.202	86.237	90.471	90.456	89.897	90.216	90.197	89.241	89.514
Rhodococcus sp. 05-2255-3C	8	82.986	82.986	82.605	83.161	83.172	83.154	83.135	83.193	82.243	83.302	82.53	83.227	83.233	82.982	83.014	82.449	82.321	82.332	82.546	82.565	82.519	82.608	82.501	83.298	83.291	83.293	83.297	83.281	82.98	82.141	85.969	86.008	85.339	85.224	85.23	86.176	86.176	85.362	85.602	84.131	86.252	90.5	90.502	89.889	90.264	90.202	89.315	89.507
Rhodococcus sp. 05-2255-3B1	8	82.967	82.998	82.535	83.155	83.157	83.156	83.146	83.145	82.247	83.383	82.524	83.186	83.201	82.998	82.972	82.452	82.303	82.356	82.519	82.563	82.466	82.694	82.468	83.327	83.33	83.334	83.332	83.318	82.993	82.143	85.936	85.908	85.267	85.154	85.183	86.05	86.051	85.237	85.467	84.219	86.242	90.483	90.469	89.9	90.292	90.168	89.315	89.561
Rhodococcus sp. 06-470-2	8	83.178	83.352	82.565	83.258	83.265	83.242	83.251	83.047	82.202	83.319	82.139	83.676	83.682	83.143	83.211	82.518	82.417	82.437	82.507	82.516	82.496	82.573	82.479	83.421	83.421	83.412	83.416	83.389	83.101	82.19	85.923	85.882	85.242	85.206	84.945	85.946	85.943	85.171	85.487	84.087	86.28	90.289	90.302	89.612	89.895	89.828	88.965	89.367
Rhodococcus sp. 05-2221-1B	8	83.153	83.274	82.487	83.172	83.18	83.171	83.164	82.788	82.001	83.11	82.009	83.394	83.403	83.04	83.135	82.319	82.199	82.217	82.379	82.336	82.288	82.373	82.389	83.353	83.346	83.344	83.345	83.327	82.881	82.103	85.868	85.754	85.136	85.085	84.831	85.891	85.885	85.152	85.401	83.955	86.241	90.179	90.173	89.515	89.822	89.75	88.743	89.145
Rhodococcus sp. 14-2496-1d	8	83.17	82.995	82.243	83.248	83.25	83.242	83.23	82.924	82.134	83.018	82.246	83.157	83.161	83.163	83.235	82.617	82.433	82.45	82.292	82.435	82.385	82.599	82.337	83.031	83.022	83.028	83.023	83.01	82.974	82.115	86.03	85.931	85.44	85.689	85.213	86.008	86.01	85.332	85.69	84.195	86.297	90.299	90.316	89.944	90.284	90.249	89.184	89.401
Rhodococcus sp. 06-418-5	8	83.044	83.12	82.707	83.204	83.205	83.186	83.172	83.005	82.099	83.049	82.292	83.055	83.046	83.112	83.288	82.247	82.139	82.169	82.312	82.382	82.322	82.453	82.54	83.244	83.242	83.236	83.239	83.224	82.854	82.222	85.821	86.178	85.23	85.262	85.222	85.925	85.933	85.203	85.322	84.002	85.903	90.072	90.061	89.437	89.957	89.921	89.073	89.3
Rhodococcus sp. 05-339-2	8	82.883	82.77	82.128	82.788	82.782	82.776	82.763	83.121	82.288	83.082	82.056	82.942	82.939	82.762	82.791	82.118	82.049	82.01	82.155	82.391	82.383	82.476	82.152	83.228	83.225	83.228	83.229	83.213	82.994	82.032	85.879	85.644	85.117	85.047	85.109	86.582	86.587	85.199	85.476	84.144	86.16	90.572	90.581	89.682	89.961	89.974	88.984	89.312
Rhodococcus fascians 05-339-1	8	82.955	82.836	82.187	82.787	82.778	82.773	82.773	83.147	82.302	83.112	82.152	83.021	83.015	82.799	82.894	82.167	82.136	82.089	82.217	82.392	82.37	82.503	82.176	83.274	83.265	83.271	83.271	83.269	83.052	82.125	85.831	85.659	85.107	85.101	85.101	86.578	86.577	85.197	85.522	84.082	86.263	90.642	90.653	89.602	89.904	89.933	88.876	89.223
Rhodococcus sp. B7740	8	82.355	82.156	82.289	82.166	82.153	82.157	82.142	82.402	82.362	82.44	82.356	82.274	82.269	82.186	82.132	82.324	82.228	82.188	82.322	82.489	82.421	82.592	82.299	82.444	82.44	82.432	82.426	82.426	82.195	82.184	85.339	85.255	85.291	85.21	85.301	85.568	85.579	85.185	85.164	84.194	86.192	89.748	89.765	89.772	89.747	89.754	88.832	89.071
Rhodococcus sp. BS-15	9	82.384	82.293	82.544	82.717	82.725	82.714	82.704	82.282	82.231	82.332	82.366	82.366	82.377	82.423	82.326	82.821	82.737	82.855	82.729	82.628	82.62	82.888	82.373	82.582	82.594	82.575	82.595	82.586	82.236	82.059	85.023	85.176	85.253	85.081	85.036	85.212	85.214	84.978	84.916	84.349	85.768	90.672	90.672	90.469	90.684	90.601	89.635	89.944
Rhodococcus sp. AW25M09	10	81.37	81.291	81.152	81.523	81.517	81.505	81.499	81.113	80.913	81.275	81.15	81.34	81.338	81.24	81.402	81.456	81.452	81.472	81.497	81.46	81.473	81.411	81.211	81.111	81.109	81.1	81.109	81.109	81.177	80.988	84.02	84.139	84.182	84.029	84.052	84.097	84.085	84.08	83.979	83.398	84.105	83.832	83.83	83.701	83.996	83.862	83.678	83.917
Rhodococcus sp. 14-2470-1b	11	71.059	71.561	71.193	71.623	71.625	71.612	71.614	70.504	70.524	71.215	71.307	71.564	71.558	71.69	71.507	71.032	70.971	70.924	71.38	70.982	70.91	71.315	71.361	71.312	71.318	71.312	71.314	71.307	71.243	70.649	70.901	71.53	71.457	72.306	70.891	70.816	70.802	71.072	70.554	70.914	71.253	71.59	71.612	70.954	71.774	71.215	71.743	71.867
Rhodococcus fascians A22b	11	72.226	72.611	70.792	72.334	72.339	72.324	72.319	72.362	70.462	72.587	70.586	72.179	72.186	72.584	72.246	70.736	70.787	70.804	70.938	70.676	70.69	70.97	70.723	72.738	72.736	72.744	72.741	72.722	72.483	70.404	72.199	72.287	70.919	71.4	70.738	72.408	72.38	71.039	71.888	70.856	71.215	73.034	73.025	70.898	72.4	72.265	72.37	72.999
Rhodococcus sp. 15-1189-1-1a	11	72.8	73.184	71.211	72.753	72.769	72.717	72.699	72.565	70.616	73.06	70.956	72.595	72.596	73.187	72.58	71.132	71.229	71.103	71.307	71.063	71.113	71.539	71.069	73.152	73.163	73.154	73.156	73.131	72.843	70.645	72.501	72.527	71.109	71.65	70.959	72.664	72.659	71.216	72.022	70.989	71.603	73.494	73.479	71.132	72.714	72.799	72.554	73.323
Rhodococcus sp. 14-2686-1-2	11	72.686	73.106	71.115	72.684	72.692	72.64	72.617	72.556	70.572	73.013	70.9	72.522	72.524	73.162	72.478	71.008	71.102	71.034	71.191	71.039	71.021	71.409	71.035	73.059	73.064	73.057	73.058	73.033	72.771	70.591	72.415	72.448	71.062	71.638	70.864	72.53	72.533	71.125	71.854	70.903	71.599	73.486	73.489	71.112	72.64	72.712	72.516	73.296
Rhodococcus fascians A73a	12	72.422	72.692	71.068	72.719	72.729	72.704	72.7	72.76	71.016	72.909	71.063	72.711	72.717	72.828	72.563	70.94	70.91	70.906	71.036	70.898	70.86	71.012	71.172	72.927	72.93	72.926	72.93	72.919	73.048	70.928	72.228	72.47	70.808	71.166	70.797	72.569	72.553	71.339	72.257	70.837	71.37	73.06	73.058	71.152	72.86	72.889	72.683	73.194
Rhodococcus fascians 02-816c	12	72.364	72.711	71.063	72.723	72.724	72.716	72.704	72.534	70.793	73.027	71.012	72.377	72.363	72.707	72.536	70.992	71.054	70.986	71.278	71.107	71.123	71.346	71.176	72.874	72.857	72.862	72.864	72.847	72.707	70.715	72.253	72.437	71.079	71.135	70.72	72.53	72.521	71.002	71.933	70.744	71.537	73.105	73.089	70.993	72.691	72.436	72.539	73.03
Rhodococcus fascians A44A	12	72.42	72.427	70.705	72.696	72.709	72.671	72.656	72.177	70.743	72.28	70.775	73.748	73.765	72.787	72.751	70.691	70.633	70.697	70.749	70.826	70.787	70.798	70.918	72.328	72.327	72.324	72.328	72.306	72.473	70.636	72.432	73.032	70.794	71.227	70.675	72.241	72.244	71.028	72.306	70.765	71.216	72.591	72.599	71.058	73.36	73.326	73.203	72.981
Rhodococcus sp. 15-649-1-2	12	72.463	72.435	70.747	72.881	72.876	72.862	72.836	72.289	70.912	72.288	70.81	73.901	73.893	72.834	72.894	70.698	70.633	70.697	70.765	70.826	70.825	70.898	70.892	72.427	72.425	72.427	72.425	72.403	72.563	70.624	72.627	73.423	70.846	71.214	70.811	72.401	72.389	71.309	72.43	70.75	71.527	72.632	72.622	71.128	73.391	73.331	73.256	72.948
Rhodococcus sp. 06-418-1B	12	72.385	72.846	71.243	73.001	73.021	72.975	72.982	72.775	71.125	72.967	71.256	73.954	73.96	72.882	72.851	71.095	71.067	71.059	71.372	71.161	71.154	71.209	71.376	73.121	73.116	73.121	73.121	73.097	73.216	71.009	72.394	72.838	71.12	71.341	70.88	72.577	72.586	71.397	72.15	70.946	71.544	73.308	73.284	71.386	73.353	73.278	73.221	73.55
Rhodococcus sp. 114MFTsu3.1	12	70.823	70.871	70.781	70.883	70.893	70.902	70.907	70.903	70.971	70.921	70.942	71.269	71.263	71.027	70.875	70.871	70.844	70.725	70.883	70.907	70.902	70.932	70.896	70.901	70.898	70.9	70.9	70.9	70.901	70.694	70.9	71.126	70.897	70.881	70.811	70.976	70.967	70.943	70.852	70.678	71.034	71.278	71.3	71.138	71.317	71.297	71.21	71.164
Rhodococcus sp. 06-156-3	12	72.106	72.405	70.725	72.309	72.319	72.297	72.296	72.591	70.753	72.58	70.906	72.221	72.228	72.391	72.242	70.832	70.685	70.756	70.922	70.92	70.912	70.928	70.855	72.748	72.747	72.747	72.749	72.726	72.636	70.567	72.26	72.301	70.918	70.961	70.699	72.858	72.856	71.023	72.025	70.426	71.202	72.93	72.911	71.063	72.463	72.426	72.232	72.721
Rhodococcus sp. 06-156-4C	12	72.111	72.341	70.702	72.261	72.285	72.242	72.244	72.57	70.65	72.481	70.772	72.169	72.184	72.292	72.222	70.779	70.609	70.66	70.814	70.876	70.814	70.785	70.845	72.632	72.63	72.63	72.631	72.609	72.566	70.606	72.148	72.271	70.843	70.946	70.636	72.851	72.86	71.03	72.031	70.465	71.191	72.812	72.803	70.978	72.447	72.436	72.343	72.85
Rhodococcus sp. 06-156-4	12	72.036	72.186	70.608	72.12	72.132	72.094	72.065	72.424	70.608	72.427	70.659	72.117	72.103	72.176	72.146	70.727	70.594	70.605	70.739	70.692	70.667	70.684	70.754	72.571	72.569	72.569	72.571	72.547	72.465	70.484	71.984	72.082	70.709	70.781	70.528	72.625	72.63	70.763	71.791	70.34	71.122	72.727	72.713	70.909	72.318	72.282	72.201	72.662
Rhodococcus sp. 06-156-4a	12	71.932	72.146	70.513	72.055	72.064	72.014	72.004	72.32	70.588	72.389	70.603	72.042	72.028	72.139	72.022	70.584	70.463	70.506	70.571	70.706	70.616	70.64	70.64	72.503	72.5	72.502	72.504	72.479	72.439	70.376	71.945	72.054	70.585	70.664	70.425	72.625	72.624	70.756	71.831	70.243	70.915	72.605	72.596	70.763	72.195	72.192	72.051	72.634
Rhodococcus sp. 06-156-3C	12	72.012	72.26	70.633	72.144	72.151	72.123	72.122	72.497	70.63	72.396	70.721	72.135	72.127	72.13	72.039	70.726	70.545	70.603	70.705	70.748	70.709	70.65	70.697	72.544	72.541	72.542	72.544	72.516	72.476	70.409	72.076	72.218	70.826	70.888	70.652	72.781	72.774	70.938	71.996	70.391	71.174	72.676	72.686	70.826	72.298	72.256	72.108	72.669
Rhodococcus sp. 06-156-3b	12	72.048	72.264	70.641	72.178	72.196	72.135	72.139	72.42	70.625	72.485	70.738	72.055	72.054	72.179	72.124	70.731	70.561	70.625	70.706	70.743	70.698	70.764	70.734	72.583	72.582	72.58	72.584	72.557	72.461	70.449	72.132	72.212	70.848	70.926	70.572	72.707	72.704	70.886	71.963	70.411	71.175	72.768	72.766	70.853	72.319	72.269	72.194	72.744
Rhodococcus fascians 02-815	12	71.755	72.017	70.398	71.948	71.96	71.946	71.946	72.355	70.527	72.215	70.455	71.868	71.87	71.99	72.018	70.53	70.394	70.385	70.592	70.568	70.506	70.554	70.573	72.244	72.246	72.241	72.244	72.222	72.286	70.427	71.981	71.979	70.624	70.686	70.566	72.553	72.565	70.874	71.858	70.371	70.96	72.658	72.66	70.868	72.176	72.132	72.114	72.615
Rhodococcus sp. RS1C4	12	71.942	72.193	70.594	72.289	72.29	72.285	72.299	72.535	70.781	72.579	70.666	72.797	72.797	72.356	72.3	70.598	70.557	70.652	70.866	70.703	70.69	70.704	70.776	72.61	72.605	72.607	72.603	72.58	72.536	70.614	72.238	72.971	70.833	70.952	70.739	72.531	72.533	70.903	72.035	70.576	71.192	72.955	72.956	71.111	73.187	73.109	73.009	73.228
Rhodococcus sp. 06-621-2	12	72.9	72.809	71.348	73.236	73.235	73.21	73.202	72.45	70.942	72.773	71.344	73.376	73.384	73.307	73.115	71.218	71.055	71.18	71.306	71.262	71.286	71.731	71.702	73.435	73.43	73.437	73.43	73.428	72.588	70.955	72.692	73.285	71.329	71.393	70.829	72.566	72.562	71.162	72.554	71.05	71.88	73.197	73.21	71.23	73.346	72.968	73.247	73.035
Rhodococcus sp. 06-1059B-a	12	72.484	72.564	71.053	73.04	73.047	73.024	73.007	72.529	71.012	72.591	71.152	72.941	72.931	73.048	73.191	71.069	70.912	71.021	71.425	71.211	71.156	71.355	71.203	73.797	73.802	73.797	73.803	73.792	72.564	70.84	72.753	72.968	71.253	71.37	71.009	72.436	72.42	71.068	72.651	70.93	71.626	72.744	72.725	71.167	73.092	72.772	73.006	72.962
Rhodococcus sp. 14-2470-1a	12	71.073	71.17	71.015	71.369	71.371	71.354	71.366	71.031	71.014	71.337	70.947	70.963	70.964	71.195	72.625	71.246	71.229	71.395	71.234	71.14	71.114	71.521	71.146	71.087	71.09	71.087	71.085	71.085	70.814	70.854	71.125	70.976	71.172	71.804	70.95	71.152	71.142	71.133	70.93	70.865	72.038	71.562	71.56	71.292	71.417	71.269	71.141	71.637
Rhodococcus sp. 15-1154-1	12	72.752	72.886	71.03	73.14	73.152	73.095	73.098	72.205	70.738	72.613	70.925	73.925	73.928	73.059	73.014	71.016	70.879	70.969	71.142	71.06	70.997	71.229	71.131	72.896	72.894	72.894	72.895	72.872	72.551	70.59	72.486	73.68	70.955	71.263	70.583	72.277	72.286	71.22	72.587	70.944	71.715	73.031	73.02	71.236	74.288	74.225	74.163	73.877
Rhodococcus sp. RS1C3	12	72.71	72.85	70.981	73.095	73.101	73.051	73.076	72.252	70.688	72.548	70.925	73.849	73.858	73.041	72.938	70.95	70.977	70.979	71.069	70.984	70.964	71.216	71.137	72.817	72.82	72.812	72.82	72.793	72.454	70.661	72.463	73.558	70.93	71.237	70.547	72.16	72.167	71.165	72.542	70.887	71.78	72.906	72.911	71.146	74.193	74.132	74.031	73.756
Rhodococcus sp. 29MFTsu3.1	12	70.956	70.913	70.946	71.111	71.112	71.115	71.083	70.97	71.119	71.017	70.926	71.002	71.008	71.108	71.076	70.948	70.896	71.024	70.994	71.017	71.016	71.038	71.055	71.097	71.081	71.097	71.091	71.092	71.062	70.867	71.068	71.186	71.131	71.137	71.121	71.124	71.143	71.009	70.959	71.086	71.328	71.363	71.368	71.216	71.318	71.288	71.014	71.147
Rhodococcus sp. EPR-157	13	71.02	71.224	70.863	71.348	71.37	71.314	71.341	70.727	70.709	70.914	70.946	71.163	71.159	71.283	71.21	71.036	71.04	70.992	71.015	70.964	70.926	71.061	71.027	71.114	71.121	71.115	71.12	71.121	71.162	70.702	70.885	71.189	71.468	71.273	70.826	70.928	70.923	71.01	70.703	70.83	71.01	71.479	71.481	71.233	71.746	71.49	71.596	72.284
Rhodococcus kyotonensis KB10	14	71.398	71.373	71.378	71.766	71.769	71.764	71.766	71.129	71.102	71.325	71.615	71.624	71.612	71.743	71.563	71.353	71.247	71.31	71.601	71.246	71.315	71.223	71.594	71.518	71.508	71.519	71.52	71.52	71.465	71.221	70.997	71.435	71.439	71.351	71.096	71.045	71.045	70.9	70.882	70.905	71.058	71.438	71.421	71.233	71.62	71.352	71.8	71.909
Rhodococcus opacus B4	15	66.206	66.257	66.272	66.177	66.182	66.205	66.175	66.23	66.403	66.271	66.204	66.325	66.33	66.266	66.328	66.358	66.187	66.207	66.479	66.353	66.317	66.369	66.405	66.235	66.24	66.236	66.237	66.239	66.044	66.239	66.036	65.976	66.059	65.996	66.104	66.058	66.031	65.96	65.989	66.01	66.272	66.232	66.226	66.232	66.17	66.127	66.2	66.271
Rhodococcus koreensis DSM 44498	16	65.903	65.846	65.844	65.837	65.869	65.858	65.875	65.792	66.019	65.92	65.918	65.824	65.824	65.772	65.821	65.993	65.96	65.805	66.009	65.992	65.964	65.975	65.931	65.958	65.957	65.956	65.958	65.955	65.635	65.764	65.698	65.703	65.726	65.755	65.803	65.749	65.738	65.807	65.655	65.688	65.886	65.749	65.74	65.889	65.793	65.762	65.807	65.845
Rhodococcus koreensis JCM 10743 = NBRC 100607	16	67.034	66.987	66.922	66.95	66.967	66.966	66.958	66.816	66.963	66.987	66.789	66.79	66.814	66.962	66.933	67.021	67.102	66.92	67.128	67.137	67.133	66.969	67.069	67.003	67.007	66.991	67.003	67.003	66.765	66.78	66.573	66.483	66.715	66.626	66.61	66.612	66.612	66.443	66.364	66.375	66.813	66.787	66.786	66.869	66.714	66.701	66.626	66.708
Rhodococcus sp. DK17	17	65.49	65.439	65.431	65.313	65.319	65.324	65.322	65.459	65.438	65.5	65.508	65.383	65.389	65.343	65.49	65.54	65.467	65.513	65.546	65.491	65.543	65.523	65.476	65.499	65.498	65.498	65.495	65.497	65.338	65.342	65.526	65.336	65.458	65.369	65.463	65.507	65.511	65.424	65.316	65.266	65.578	65.608	65.604	65.686	65.518	65.49	65.63	65.622
Rhodococcus jostii RHA1	17	65.6	65.689	65.584	65.531	65.526	65.539	65.522	65.563	65.623	65.586	65.554	65.604	65.605	65.448	65.603	65.754	65.593	65.625	65.925	65.667	65.652	65.52	65.78	65.642	65.641	65.641	65.642	65.642	65.392	65.643	65.48	65.454	65.531	65.474	65.531	65.599	65.582	65.578	65.495	65.4	65.655	65.555	65.559	65.641	65.595	65.523	65.673	65.652
Rhodococcus sp. JVH1	17	65.828	65.771	65.793	65.665	65.666	65.679	65.662	65.882	65.883	65.864	65.847	65.835	65.828	65.661	65.856	65.811	65.825	65.781	65.816	65.828	65.798	65.919	65.798	65.832	65.832	65.832	65.832	65.831	65.664	65.543	65.683	65.471	65.593	65.538	65.575	65.827	65.804	65.593	65.601	65.554	66.045	65.729	65.72	65.782	65.738	65.734	65.798	65.908
Rhodococcus opacus 1CP	18	65.729	65.619	65.706	65.666	65.657	65.658	65.633	65.751	65.848	65.796	65.729	65.699	65.727	65.682	65.76	65.876	65.808	65.641	65.916	65.801	65.757	65.762	65.777	65.924	65.923	65.922	65.923	65.924	65.63	65.645	65.723	65.575	65.59	65.542	65.644	65.682	65.675	65.726	65.604	65.528	65.989	65.89	65.867	65.884	65.699	65.638	65.846	65.952
Rhodococcus opacus M213	18	65.55	65.491	65.481	65.406	65.397	65.393	65.394	65.358	65.469	65.451	65.464	65.56	65.548	65.572	65.501	65.501	65.537	65.507	65.579	65.414	65.407	65.441	65.558	65.512	65.512	65.507	65.513	65.51	65.466	65.405	65.448	65.504	65.403	65.449	65.532	65.653	65.637	65.383	65.501	65.292	65.552	65.642	65.639	65.587	65.628	65.595	65.626	65.725
Rhodococcus opacus DSM 43205	18	65.986	66.032	66.072	65.964	65.97	65.964	65.958	65.988	66.133	65.985	65.944	66.006	66.029	65.983	65.957	66.168	66.07	66.137	66.263	66.026	66.061	66.055	66.082	66.022	66.022	66.003	66.022	66.015	65.979	65.906	65.913	65.799	65.818	65.699	65.846	65.952	65.957	65.771	65.782	65.809	66.064	66.064	66.039	66.108	66.091	66.114	65.943	66.093
Rhodococcus wratislaviensis IFP 2016	18	65.878	66.008	65.917	65.81	65.809	65.829	65.82	65.865	65.966	65.899	65.849	65.84	65.832	65.823	65.927	65.989	65.893	65.861	66.04	65.948	65.968	65.969	65.953	65.997	66.005	66.003	66.003	66.005	65.865	65.715	65.842	65.692	65.776	65.585	65.696	65.802	65.801	65.68	65.702	65.576	66.054	65.84	65.827	65.848	65.898	65.863	65.859	65.974
Rhodococcus jostii 8	18	66.042	66.167	66.077	66.022	66.016	66.01	65.997	66	66.161	66.061	66.047	66.022	66.018	65.989	66.106	66.231	66.139	66.089	66.172	66.09	66.134	66.128	66.159	66.065	66.047	66.055	66.047	66.042	65.956	66.017	65.928	65.82	65.986	65.848	66.011	66.165	66.146	65.97	65.922	65.792	66.107	66.227	66.197	66.199	66.132	66.071	66.151	66.261
Rhodococcus imtechensis RKJ300 = JCM 13270	18	66.793	66.642	66.694	66.654	66.668	66.658	66.645	66.705	66.776	66.877	66.734	66.665	66.659	66.634	66.76	66.92	66.917	66.847	66.896	66.819	66.803	66.926	66.959	66.642	66.649	66.644	66.649	66.649	66.515	66.679	66.596	66.591	66.599	66.595	66.6	66.779	66.751	66.677	66.434	66.566	66.723	66.586	66.595	66.671	66.53	66.49	66.715	66.769
Rhodococcus opacus PD630	19	65.68	65.699	65.667	65.575	65.588	65.581	65.588	65.55	65.647	65.588	65.587	65.707	65.71	65.59	65.669	65.698	65.604	65.759	65.828	65.694	65.749	65.651	65.727	65.748	65.74	65.736	65.737	65.736	65.621	65.525	65.422	65.477	65.434	65.321	65.449	65.519	65.51	65.35	65.496	65.37	65.633	65.625	65.628	65.565	65.528	65.519	65.56	65.577
Rhodococcus sp. SC4	19	65.385	65.346	65.307	65.292	65.291	65.295	65.298	65.31	65.351	65.464	65.455	65.376	65.381	65.422	65.348	65.443	65.442	65.372	65.581	65.394	65.387	65.244	65.397	65.384	65.389	65.381	65.384	65.382	65.265	65.166	65.101	65.118	65.223	65.163	65.292	65.197	65.188	65.139	65.285	64.935	65.456	65.391	65.394	65.241	65.258	65.196	65.258	65.235
Rhodococcus sp. LB1	19	65.347	65.337	65.277	65.244	65.255	65.247	65.221	65.241	65.408	65.38	65.233	65.376	65.385	65.347	65.333	65.359	65.264	65.31	65.534	65.325	65.353	65.404	65.363	65.424	65.424	65.422	65.424	65.423	65.344	65.135	65.287	65.23	65.212	65.149	65.305	65.218	65.216	65.163	65.198	65.12	65.42	65.469	65.454	65.265	65.359	65.3	65.377	65.273
Rhodococcus sp. JCM 3009	19	66.706	66.576	66.653	66.498	66.524	66.537	66.51	66.427	66.614	66.636	66.479	66.623	66.605	66.515	66.651	66.51	66.46	66.573	66.761	66.683	66.698	66.616	66.617	66.623	66.622	66.623	66.618	66.613	66.44	66.309	66.388	66.35	66.246	66.236	66.292	66.268	66.254	66.09	66.244	66.475	66.817	66.663	66.657	66.659	66.611	66.559	66.788	66.628
Rhodococcus wratislaviensis NBRC 100605	20	65.538	65.434	65.46	65.43	65.436	65.407	65.429	65.44	65.388	65.419	65.353	65.383	65.405	65.445	65.528	65.491	65.565	65.461	65.628	65.394	65.411	65.335	65.453	65.369	65.379	65.375	65.376	65.376	65.32	65.279	65.419	65.253	65.314	65.271	65.42	65.373	65.373	65.446	65.384	65.295	65.615	65.473	65.455	65.315	65.449	65.392	65.398	65.462
Rhodococcus opacus R7	20	65.886	65.789	65.866	65.881	65.885	65.863	65.897	65.844	65.902	65.806	65.829	65.938	65.94	65.906	65.844	65.993	66.067	65.907	66.03	65.967	66.06	66.055	66.007	65.97	65.967	65.968	65.977	65.966	65.711	65.694	65.689	65.556	65.7	65.59	65.717	65.614	65.611	65.731	65.591	65.608	65.95	65.825	65.794	65.75	65.883	65.762	65.903	65.95
Rhodococcus jostii DSM 44719	21	65.624	65.8	65.753	65.693	65.665	65.697	65.643	65.651	65.75	65.815	65.699	65.806	65.804	65.633	65.729	65.876	65.682	65.718	65.98	65.829	65.848	65.851	65.757	65.82	65.818	65.827	65.807	65.806	65.529	65.512	65.575	65.459	65.583	65.5	65.58	65.646	65.636	65.516	65.616	65.479	65.769	65.776	65.756	65.749	65.722	65.64	65.714	65.847
Rhodococcus sp. WMMA185	22	65.549	65.686	65.696	65.65	65.657	65.684	65.642	65.688	65.682	65.669	65.552	65.781	65.802	65.629	65.647	65.642	65.492	65.406	65.745	65.713	65.747	65.662	65.737	65.757	65.758	65.757	65.753	65.756	65.495	65.635	65.617	65.599	65.613	65.529	65.539	65.628	65.624	65.625	65.436	65.611	65.842	65.889	65.88	65.988	65.876	65.842	65.988	66.108
Rhodococcus triatomae DSM 44892	23	66.414	66.451	66.365	66.441	66.439	66.44	66.428	66.412	66.436	66.337	66.297	66.437	66.443	66.401	66.46	66.475	66.434	66.423	66.498	66.406	66.397	66.415	66.363	66.384	66.384	66.396	66.394	66.384	66.409	66.255	66.216	66.196	66.207	66.176	66.17	66.068	66.049	66.163	66.105	66.236	66.353	66.512	66.496	66.526	66.566	66.529	66.601	66.633
Rhodococcus defluvii Ca11	24	66.975	66.927	66.912	66.927	66.924	66.938	66.924	66.91	67.003	66.941	66.892	66.962	66.972	66.927	66.988	66.907	66.784	66.919	67.019	66.875	66.886	66.909	66.984	66.851	66.851	66.847	66.851	66.85	66.77	66.839	66.776	66.803	66.789	66.813	66.847	66.924	66.907	66.746	66.755	66.764	66.983	67.267	67.276	67.22	67.205	67.196	67.334	67.309
Rhodococcus hoagii ATCC 33707	25	66.801	66.922	66.874	66.911	66.903	66.909	66.908	66.868	66.886	66.877	66.751	66.872	66.877	66.7	66.776	66.897	66.695	66.756	67.002	66.885	66.89	66.821	66.931	66.86	66.862	66.855	66.859	66.858	66.811	66.768	66.707	66.695	66.777	66.652	66.585	66.674	66.7	66.735	66.483	66.549	66.816	67.077	67.068	67.186	67.046	66.993	66.857	66.846
Rhodococcus hoagii 103S	25	66.751	66.787	66.738	66.784	66.785	66.794	66.773	66.794	66.813	66.782	66.705	66.867	66.876	66.734	66.814	66.838	66.613	66.634	66.987	66.861	66.848	66.836	66.862	66.922	66.928	66.916	66.921	66.915	66.803	66.761	66.826	66.847	66.762	66.75	66.726	66.707	66.705	66.588	66.461	66.58	66.708	67.029	67.03	67.019	66.99	66.911	66.926	67.038
Rhodococcus hoagii N1301	25	66.878	66.811	66.867	66.852	66.853	66.84	66.845	66.986	67.005	66.863	66.759	66.847	66.843	66.858	66.965	66.903	66.657	66.851	67.03	66.909	66.933	66.919	66.861	66.846	66.846	66.835	66.848	66.835	66.791	66.674	66.639	66.605	66.59	66.633	66.646	66.573	66.576	66.405	66.512	66.534	66.832	66.925	66.907	66.913	66.822	66.8	66.791	66.979
Rhodococcus hoagii N1288	25	66.936	66.931	66.927	66.863	66.874	66.858	66.879	66.938	66.884	66.889	66.798	66.927	66.935	66.87	66.937	66.844	66.76	66.85	67.057	66.843	66.845	66.928	66.908	66.924	66.925	66.92	66.937	66.923	66.825	66.734	66.592	66.594	66.717	66.634	66.568	66.602	66.596	66.522	66.4	66.422	66.777	66.918	66.903	66.928	66.904	66.893	66.874	66.891
Rhodococcus sp. Br-6	25	66.679	66.651	66.611	66.678	66.663	66.666	66.648	66.574	66.691	66.578	66.565	66.713	66.696	66.721	66.71	66.584	66.507	66.58	66.663	66.509	66.612	66.702	66.629	66.701	66.701	66.703	66.701	66.701	66.592	66.498	66.526	66.543	66.487	66.509	66.458	66.369	66.372	66.455	66.404	66.412	66.518	66.666	66.654	66.691	66.695	66.693	66.624	66.799
Rhodococcus hoagii NBRC 101255 = C 7	25	66.742	66.814	66.749	66.764	66.781	66.76	66.762	66.675	66.776	66.84	66.725	66.79	66.821	66.77	66.734	66.616	66.563	66.664	66.858	66.696	66.703	66.696	66.799	66.824	66.839	66.837	66.838	66.837	66.616	66.614	66.515	66.449	66.559	66.525	66.42	66.511	66.495	66.529	66.448	66.369	66.719	66.893	66.894	66.926	66.881	66.87	66.86	66.976
Rhodococcus hoagii N1295	25	66.682	66.677	66.721	66.788	66.784	66.778	66.76	66.763	66.764	66.714	66.693	66.759	66.764	66.712	66.698	66.693	66.628	66.697	66.823	66.701	66.736	66.734	66.792	66.78	66.78	66.778	66.779	66.778	66.626	66.671	66.576	66.471	66.584	66.546	66.462	66.443	66.434	66.43	66.28	66.441	66.525	66.759	66.742	66.797	66.709	66.696	66.661	66.806
Rhodococcus hoagii DSM 20295	25	66.909	66.966	66.891	66.914	66.93	66.935	66.915	66.935	66.912	66.938	66.92	67.009	67.025	67.006	67.006	66.864	66.764	66.825	66.924	66.842	66.861	66.882	67.022	66.948	66.961	66.957	66.974	66.957	66.902	66.919	66.535	66.597	66.611	66.566	66.472	66.629	66.642	66.531	66.5	66.513	66.683	67.099	67.101	67.097	67.074	67.045	66.94	66.889
Rhodococcus tukisamuensis JCM 11308	26	66.821	66.78	66.893	66.802	66.798	66.813	66.803	66.809	66.907	66.825	66.864	66.813	66.822	66.765	66.775	66.751	66.668	66.734	66.913	66.855	66.797	66.893	66.906	66.795	66.796	66.794	66.795	66.791	66.739	66.742	66.566	66.554	66.653	66.608	66.53	66.543	66.537	66.566	66.535	66.615	66.796	66.943	66.965	66.917	66.844	66.847	66.791	66.848
Rhodococcus sp. UNC363MFTsu5.1	27	66.809	66.706	66.712	66.659	66.685	66.671	66.657	66.803	66.83	66.784	66.778	66.73	66.715	66.664	66.737	66.682	66.657	66.817	66.769	66.745	66.802	66.78	66.81	66.715	66.718	66.718	66.718	66.719	66.775	66.709	66.448	66.608	66.511	66.507	66.504	66.535	66.517	66.447	66.408	66.557	66.641	66.778	66.785	66.892	66.737	66.738	66.779	66.852
Rhodococcus maanshanensis DSM 44675	27	66.911	66.889	66.945	66.906	66.905	66.927	66.936	66.883	66.932	66.927	66.949	66.939	66.949	66.822	66.878	66.901	66.853	66.929	67.024	66.965	66.951	67.004	66.961	66.871	66.875	66.868	66.875	66.875	66.67	66.819	66.596	66.623	66.657	66.653	66.568	66.664	66.666	66.562	66.417	66.485	66.628	67.021	67.011	67.104	67.059	67.057	67.045	67.112
Rhodococcus sp. RD6.2	28	66.338	66.422	66.388	66.363	66.368	66.411	66.382	66.43	66.521	66.457	66.299	66.412	66.421	66.31	66.472	66.402	66.259	66.246	66.51	66.506	66.463	66.44	66.246	66.454	66.454	66.456	66.453	66.453	66.203	66.145	66.197	66.185	66.099	66.23	66.165	66.093	66.085	66.035	66.035	66.185	66.316	66.382	66.398	66.376	66.488	66.523	66.445	66.458
Rhodococcus triatomae BKS 15-14	29	65.847	65.888	65.814	65.823	65.835	65.838	65.827	65.77	65.99	65.789	65.766	65.926	65.946	65.951	65.929	65.891	65.816	65.89	66.051	65.852	65.902	65.833	65.873	65.765	65.758	65.752	65.753	65.763	65.832	65.795	65.638	65.739	65.871	65.783	65.692	65.682	65.674	65.563	65.587	65.583	65.962	66.007	65.994	65.995	65.888	65.851	65.942	66.016
Rhodococcus aetherivorans IcdP1	30	66.272	66.333	66.279	66.272	66.275	66.255	66.259	66.139	66.371	66.334	66.211	66.446	66.477	66.155	66.363	66.243	66.23	66.31	66.457	66.383	66.417	66.302	66.3	66.224	66.224	66.215	66.221	66.22	66.237	66.144	66.177	66.189	66.13	66.134	66.161	66.23	66.217	66.151	66.124	66.207	66.334	66.452	66.458	66.573	66.366	66.312	66.207	66.301
Rhodococcus sp. WB1	30	65.934	66.037	66.005	65.971	65.953	65.962	65.978	66.003	66.028	65.972	65.919	65.9	65.935	65.835	66.053	66.038	65.857	65.906	66.092	66.094	66.056	66.032	66.099	65.963	65.963	65.963	65.953	65.955	65.82	65.942	65.894	65.934	65.982	65.969	65.922	65.989	65.984	65.983	65.826	66.006	66.057	66.135	66.121	66.206	66.111	66.023	66.134	66.168
Rhodococcus sp. EsD8	30	65.784	65.738	65.78	65.741	65.738	65.732	65.725	65.635	65.8	65.603	65.623	65.737	65.73	65.617	65.85	65.835	65.787	65.907	65.991	65.844	65.864	65.797	65.819	65.766	65.766	65.757	65.762	65.761	65.583	65.596	65.509	65.412	65.567	65.543	65.563	65.591	65.586	65.694	65.631	65.63	65.871	65.792	65.795	65.987	65.767	65.77	65.948	66.049
Rhodococcus aetherivorans BCP1	30	65.88	65.901	65.777	65.814	65.815	65.782	65.767	65.818	65.819	65.745	65.769	65.87	65.871	65.655	65.87	65.857	65.719	65.77	66.04	65.831	65.794	65.753	65.804	65.733	65.733	65.733	65.739	65.732	65.685	65.734	65.812	65.704	65.757	65.605	65.734	65.918	65.915	65.785	65.684	65.648	65.927	65.951	65.937	66.01	65.97	65.925	65.951	66.006
Rhodococcus rhodochrous ATCC 21198	30	66.036	65.965	65.944	65.916	65.916	65.925	65.921	65.869	66.045	65.91	65.9	65.847	65.852	65.766	65.931	65.955	65.773	65.922	66.057	66.009	65.981	65.978	65.971	65.986	65.986	65.985	65.995	65.986	65.833	65.84	65.871	65.821	65.887	65.81	65.761	65.909	65.903	65.782	65.791	65.762	65.852	66.069	66.073	66.224	66.04	66.092	66.075	65.978
Rhodococcus ruber Chol-4	31	66.423	66.24	66.28	66.259	66.29	66.262	66.269	66.208	66.352	66.275	66.274	66.434	66.428	66.388	66.351	66.241	66.159	66.331	66.419	66.414	66.404	66.283	66.304	66.402	66.402	66.399	66.401	66.401	66.29	66.218	66.026	66.117	66.075	66.029	66.084	66.127	66.1	65.815	65.984	65.984	66.234	66.256	66.25	66.368	66.272	66.275	66.313	66.286
Rhodococcus ruber DSM 43338	31	66.402	66.263	66.396	66.288	66.294	66.307	66.308	66.198	66.244	66.286	66.296	66.404	66.411	66.258	66.434	66.251	66.144	66.36	66.456	66.327	66.364	66.362	66.391	66.317	66.316	66.315	66.316	66.31	66.242	66.254	66.053	66.083	66.043	66	66.044	66.06	66.056	66.087	66.035	66.059	66.392	66.254	66.256	66.43	66.261	66.231	66.379	66.524
Rhodococcus ruber P25	31	66.479	66.483	66.48	66.414	66.426	66.411	66.404	66.322	66.462	66.324	66.453	66.386	66.391	66.474	66.445	66.436	66.34	66.506	66.418	66.483	66.468	66.311	66.487	66.458	66.458	66.445	66.457	66.449	66.377	66.36	66.09	66.02	66.07	66.101	66.061	66.18	66.182	65.975	66.124	66.044	66.246	66.357	66.356	66.668	66.291	66.349	66.548	66.497
Rhodococcus ruber	31	66.107	66.042	66.09	65.964	65.977	65.965	65.956	65.939	66.054	65.974	66.061	66.087	66.1	65.99	66.052	66.127	65.914	66.075	66.141	66.141	66.127	66.029	66.129	66.04	66.039	66.039	66.039	66.037	65.939	66.007	65.977	65.899	65.908	65.801	65.787	65.948	65.951	65.984	65.922	65.905	66.116	66.279	66.279	66.375	66.214	66.243	66.294	66.401
Rhodococcus sp. P14	31	66.23	66.145	66.128	65.984	65.992	65.994	65.984	66.052	66.094	66.083	66.024	66.168	66.184	65.927	66.11	66.068	65.983	66.18	66.1	66.153	66.193	66.126	66.174	66.222	66.222	66.218	66.222	66.222	65.942	65.97	66.059	66.071	66.13	66.047	65.992	66.116	66.117	66.157	66.092	65.925	66.31	66.252	66.257	66.314	66.2	66.217	66.39	66.329
Rhodococcus rhodochrous	31	66.484	66.323	66.296	66.317	66.314	66.331	66.303	66.222	66.359	66.34	66.433	66.346	66.37	66.341	66.36	66.436	66.447	66.487	66.445	66.563	66.542	66.36	66.428	66.463	66.467	66.467	66.467	66.466	66.275	66.309	66.064	66.058	66.101	66.107	66.047	66	65.975	65.951	66.121	66.003	66.336	66.273	66.297	66.385	66.178	66.178	66.378	66.601
Rhodococcus ruber BKS 20-38	32	66.295	66.248	66.32	66.176	66.194	66.18	66.187	66.027	66.138	66.013	66.164	66.316	66.335	66.125	66.253	66.294	66.076	66.26	66.359	66.22	66.223	66.201	66.14	66.217	66.225	66.223	66.225	66.226	66.084	65.903	66.176	66.144	66.178	66.024	66.189	66.158	66.165	66.015	65.976	65.946	66.188	66.395	66.372	66.477	66.414	66.395	66.229	66.187
Rhodococcus rhodochrous KG-21	32	66.143	66.159	66.031	66.205	66.199	66.205	66.186	66.04	66.096	66.012	66.102	66.179	66.183	66.148	66.108	66.148	66.126	66.204	66.204	66.15	66.141	66.161	66.146	66.193	66.193	66.192	66.196	66.196	66.018	65.952	66.081	65.982	66.136	65.979	65.955	66.136	66.121	66.034	65.972	65.835	66.185	66.194	66.209	66.304	66.234	66.22	66.278	66.343
Rhodococcus phenolicus DSM 44812	33	65.801	65.737	65.676	65.653	65.651	65.668	65.647	65.696	65.738	65.645	65.765	65.762	65.744	65.597	65.76	65.671	65.532	65.744	65.886	65.818	65.812	65.828	65.764	65.763	65.76	65.763	65.751	65.76	65.428	65.618	65.543	65.643	65.63	65.581	65.59	65.389	65.363	65.393	65.345	65.679	65.641	65.845	65.839	65.851	65.953	65.876	65.892	65.93
Rhodococcus phenolicus JCM 14914	33	67.124	67.175	67.18	67.156	67.143	67.196	67.116	67.15	67.257	66.859	66.907	67.126	67.129	67.085	67.266	67.25	66.98	67.275	67.347	67.149	67.175	67.086	67.334	67.052	67.05	67.059	67.058	67.058	66.811	67.224	66.886	67.191	67.138	66.928	67.251	66.942	66.96	67.06	67.15	67.185	67.057	67.102	67.09	67.169	67.191	67.203	67.134	67.232
Rhodococcus zopfii NBRC 100606 = JCM 9919	34	67.585	67.685	67.801	67.597	67.628	67.637	67.603	67.75	67.95	67.725	67.63	67.657	67.676	67.514	67.717	67.795	67.514	67.941	67.862	67.796	67.818	67.818	68.032	67.732	67.732	67.72	67.732	67.732	66.981	67.929	67.898	67.584	67.98	67.621	68.026	68.033	68.015	67.842	68.013	67.587	67.961	67.534	67.51	67.863	67.572	67.68	67.826	68.117
Rhodococcus sp. p52	35	65.526	65.573	65.615	65.5	65.502	65.515	65.552	65.573	65.622	65.389	65.407	65.473	65.49	65.363	65.392	65.747	65.451	65.51	65.673	65.598	65.65	65.594	65.563	65.549	65.549	65.549	65.559	65.558	65.293	65.512	65.427	65.362	65.454	65.31	65.38	65.487	65.509	65.43	65.591	65.333	65.604	65.7	65.691	65.743	65.741	65.82	65.618	65.791
Rhodococcus pyridinivorans AK37	35	65.66	65.643	65.709	65.696	65.692	65.684	65.689	65.639	65.649	65.542	65.567	65.597	65.635	65.546	65.648	65.816	65.658	65.77	65.633	65.697	65.744	65.662	65.665	65.645	65.644	65.644	65.645	65.644	65.527	65.559	65.515	65.396	65.503	65.435	65.461	65.497	65.512	65.46	65.502	65.397	65.733	65.822	65.79	65.882	65.84	65.877	65.702	65.707
Rhodococcus sp. 852002-51564_SCH6189132-a	35	65.414	65.342	65.305	65.351	65.369	65.366	65.352	65.293	65.328	65.417	65.431	65.383	65.417	65.36	65.376	65.451	65.32	65.379	65.412	65.332	65.365	65.432	65.319	65.52	65.521	65.521	65.536	65.536	65.336	65.185	65.39	65.419	65.452	65.345	65.373	65.461	65.445	65.45	65.387	65.066	65.533	65.633	65.621	65.581	65.743	65.719	65.632	65.669
Rhodococcus pyridinivorans DSM 44555	35	65.787	65.73	65.678	65.643	65.647	65.642	65.669	65.819	65.883	65.695	65.748	65.731	65.72	65.681	65.754	65.712	65.637	65.688	65.766	65.748	65.769	65.792	65.812	65.732	65.732	65.735	65.733	65.733	65.624	65.698	65.625	65.365	65.518	65.377	65.447	65.604	65.609	65.59	65.479	65.314	65.622	65.7	65.69	65.781	65.722	65.78	65.691	65.768
Rhodococcus sp. Chr-9	35	65.411	65.5	65.395	65.418	65.418	65.423	65.435	65.352	65.428	65.342	65.386	65.402	65.417	65.402	65.445	65.439	65.341	65.441	65.54	65.389	65.381	65.412	65.476	65.464	65.46	65.464	65.46	65.461	65.314	65.379	65.253	65.153	65.236	65.184	65.1	65.162	65.166	65.174	65.295	65.118	65.258	65.417	65.41	65.509	65.507	65.483	65.552	65.609
Rhodococcus sp. HS-D2	35	65.716	65.586	65.645	65.676	65.68	65.671	65.666	65.525	65.573	65.542	65.563	65.606	65.609	65.543	65.623	65.739	65.552	65.704	65.594	65.642	65.569	65.543	65.594	65.716	65.717	65.716	65.712	65.712	65.517	65.432	65.566	65.459	65.544	65.421	65.445	65.487	65.478	65.493	65.471	65.575	65.518	65.648	65.645	65.651	65.703	65.693	65.63	65.675
Rhodococcus pyridinivorans SB3094	35	65.821	65.771	65.818	65.835	65.834	65.827	65.832	65.701	65.813	65.696	65.689	65.88	65.891	65.778	65.695	65.889	65.77	65.748	65.857	65.878	65.909	65.777	65.784	65.942	65.942	65.943	65.943	65.942	65.74	65.641	65.7	65.702	65.701	65.652	65.636	65.834	65.836	65.589	65.542	65.62	65.816	65.978	65.96	65.817	65.944	65.907	65.934	65.993
Rhodococcus pyridinivorans JCM 10940 = NBRC 100608	35	67.058	66.672	66.796	66.677	66.677	66.677	66.681	66.916	66.886	66.801	66.984	66.588	66.613	66.768	66.81	67.025	66.978	66.957	66.846	66.929	66.982	66.906	66.736	66.688	66.688	66.688	66.688	66.689	66.594	66.68	66.844	66.427	66.847	66.669	66.632	66.697	66.697	66.748	66.759	66.524	66.897	66.838	66.842	66.703	66.584	66.708	66.633	66.811
Rhodococcus pyridinivorans KG-16	36	65.396	65.386	65.354	65.359	65.356	65.329	65.375	65.318	65.318	65.261	65.332	65.338	65.334	65.334	65.423	65.379	65.214	65.484	65.468	65.402	65.396	65.421	65.42	65.338	65.338	65.338	65.338	65.338	65.196	65.248	65.062	65.018	65.172	65.073	65.173	65.122	65.12	64.929	65.149	65.048	65.243	65.211	65.214	65.177	65.214	65.195	65.271	65.324
Rhodococcus rhodochrous BKS6-46	37	65.795	65.849	65.713	65.738	65.744	65.775	65.785	65.62	65.7	65.745	65.688	65.655	65.655	65.506	65.718	65.721	65.692	65.72	65.786	65.855	65.775	65.708	65.719	65.751	65.751	65.75	65.756	65.757	65.601	65.646	65.391	65.363	65.454	65.388	65.381	65.47	65.466	65.366	65.234	65.257	65.584	65.589	65.612	65.652	65.65	65.658	65.653	65.669
Rhodococcus rhodochrous NBRC 16069	38	65.51	65.472	65.362	65.363	65.365	65.381	65.412	65.3	65.361	65.345	65.318	65.461	65.454	65.334	65.479	65.42	65.24	65.374	65.398	65.423	65.391	65.447	65.444	65.329	65.329	65.329	65.329	65.329	65.188	65.36	65.214	65.222	65.25	65.227	65.214	65.219	65.229	65.16	65.149	65.321	65.467	65.432	65.428	65.377	65.396	65.382	65.458	65.549
Rhodococcus rhodochrous DSM 43241	38	65.285	65.249	65.312	65.306	65.322	65.295	65.287	65.177	65.198	65.27	65.317	65.315	65.316	65.283	65.348	65.352	65.195	65.352	65.356	65.274	65.249	65.303	65.292	65.326	65.326	65.325	65.321	65.326	65.151	65.104	65.157	65.224	65.22	65.181	65.066	65.001	65.009	64.983	65.112	65.021	65.309	65.373	65.368	65.364	65.282	65.3	65.496	65.505
Rhodococcus gordoniae DSM 44689	39	66.047	65.949	65.981	66.002	66.018	66.034	66.018	65.964	65.955	65.848	65.914	65.931	65.934	66.01	65.913	65.976	65.891	65.98	66.02	66.058	66.065	66.044	66.021	66.054	66.063	66.058	66.058	66.057	65.918	65.892	65.782	65.775	65.871	65.858	65.864	65.778	65.793	65.868	65.749	65.641	65.904	66.03	66.015	66.165	66.062	66.118	66.101	66.126
Rhodococcus sp. R1101	39	65.947	65.81	65.801	65.901	65.915	65.898	65.902	65.824	65.804	65.704	65.836	65.769	65.798	65.832	65.891	65.834	65.675	65.795	65.849	65.842	65.815	65.905	65.922	65.98	65.98	65.98	65.98	65.979	65.729	65.847	65.684	65.649	65.718	65.68	65.662	65.741	65.708	65.622	65.692	65.611	65.78	65.852	65.849	65.886	65.797	65.791	65.929	66.012
Rhodococcus sp. HA99	40	65.287	65.499	65.568	65.444	65.428	65.432	65.437	65.56	65.411	65.443	65.487	65.587	65.605	65.462	65.493	65.436	65.37	65.552	65.527	65.364	65.369	65.37	65.64	65.559	65.559	65.563	65.547	65.559	65.392	65.438	65.02	64.972	65.15	64.933	64.951	64.923	64.935	64.655	65.01	64.967	65.456	65.294	65.325	65.317	65.368	65.353	65.18	65.432
Rhodococcus rhodnii LMG 5362	41	65.686	65.547	65.569	65.61	65.606	65.624	65.615	65.599	65.592	65.675	65.669	65.597	65.618	65.617	65.658	65.602	65.624	65.635	65.631	65.668	65.681	65.69	65.641	65.605	65.606	65.589	65.605	65.593	65.619	65.401	65.66	65.659	65.649	65.714	65.7	65.647	65.67	65.628	65.584	65.491	65.535	65.819	65.792	65.779	65.714	65.779	65.76	65.8
Rhodococcus sp. PBTS 1	42	67.466	67.444	67.45	67.362	67.372	67.381	67.38	67.415	67.546	67.396	67.377	67.409	67.449	67.421	67.408	67.507	67.319	67.407	67.514	67.469	67.416	67.44	67.496	67.553	67.547	67.554	67.557	67.557	67.359	67.431	67.26	67.195	67.258	67.259	67.216	67.194	67.183	67.216	67.146	67.121	67.149	67.649	67.635	67.716	67.604	67.588	67.421	67.554
Rhodococcus kroppenstedtii DSM 44908	42	66.989	66.911	67.006	66.943	66.954	66.948	66.95	66.854	66.886	66.857	66.826	66.939	66.959	66.911	66.855	66.99	66.882	66.921	66.943	66.922	67.02	66.944	66.866	66.962	66.962	66.962	66.962	66.962	66.813	66.833	66.771	66.728	66.754	66.676	66.735	66.751	66.749	66.684	66.772	66.829	66.962	67.169	67.163	67.178	67.19	67.143	67.075	67.206
Rhodococcus corynebacterioides DSM 20151	43	67.194	67.01	67.091	67.099	67.105	67.084	67.079	67.164	67.123	67.143	67.181	67.144	67.144	67.164	67.174	67.167	66.96	67.057	67.208	67.148	67.136	67.152	67.234	67.253	67.251	67.254	67.252	67.251	67.146	67.173	67.332	67.425	67.126	67.284	67.277	67.264	67.257	67.134	67.221	67.147	67.286	67.497	67.509	67.576	67.419	67.429	67.315	67.292
Rhodococcus sp. UNC23MFCrub1.1	44	67.25	67.244	67.369	67.255	67.258	67.268	67.276	67.28	67.333	67.28	67.286	67.081	67.101	67.419	67.23	67.282	67.06	67.272	67.295	67.164	67.249	67.254	67.366	67.403	67.393	67.399	67.393	67.389	67.115	67.244	67.265	67.296	67.139	67.179	67.199	67.214	67.216	67.066	67.139	67.147	67.129	67.554	67.546	67.504	67.349	67.34	67.28	67.368
Rhodococcus sp. Leaf258	44	67.142	67.137	67.244	67.214	67.221	67.179	67.171	67.233	67.114	67.158	67.228	67.456	67.435	67.187	67.108	67.274	67.124	67.164	67.219	67.239	67.26	67.215	67.222	67.232	67.218	67.234	67.226	67.229	67.096	67.057	67.045	67.4	67.043	67.029	67.015	67.007	66.999	66.975	66.93	67.086	67.217	67.409	67.41	67.405	67.684	67.608	67.602	67.533
Rhodococcus sp. Leaf225	44	66.917	66.997	67.011	67.096	67.095	67.088	67.079	66.969	67.042	67.072	67.107	67.362	67.361	67.127	67.044	67.055	67.037	67.084	67.016	67.011	67.081	66.938	66.967	67.088	67.094	67.088	67.094	67.094	66.996	66.789	66.92	67.239	67.007	66.958	66.828	67.01	66.996	66.958	66.779	67.013	67.191	67.197	67.207	67.182	67.578	67.476	67.354	67.294
Rhodococcus sp. MEB064	45	67.12	67.237	67.185	67.357	67.354	67.363	67.352	67.022	66.977	67.145	67.184	67.213	67.206	67.334	67.299	67.172	67.06	67.094	67.268	67.156	67.152	67.096	67.372	67.374	67.371	67.375	67.371	67.371	67.173	67.16	67.08	67.137	67.004	67.034	66.976	67.015	67.02	67.024	66.895	66.962	67.083	67.318	67.304	67.301	67.307	67.217	67.429	67.443
Rhodococcus sp. Leaf7	45	67.514	67.571	67.576	67.645	67.648	67.648	67.647	67.096	67.089	67.157	67.144	67.009	67.018	67.576	67.396	67.049	66.943	67.036	67.095	67.194	67.165	67.272	67.496	67.688	67.676	67.687	67.687	67.688	66.915	67.404	67.107	67.049	66.982	66.959	66.906	66.977	66.975	67.056	66.919	67.148	67.207	67.346	67.386	67.332	67.36	67.339	67.378	67.593
Rhodococcus sp. Leaf247	45	67.495	67.62	67.628	67.59	67.591	67.584	67.564	67.096	67.006	67.206	67.15	66.974	66.981	67.49	67.425	67.055	66.964	66.958	67.145	67.151	67.165	67.234	67.532	67.663	67.658	67.665	67.659	67.661	66.955	67.39	66.912	66.978	66.902	66.834	66.857	66.904	66.912	66.9	66.884	67.07	67.103	67.358	67.361	67.295	67.288	67.233	67.31	67.444
Rhodococcus erythropolis R138	47	65.484	65.692	65.562	65.603	65.602	65.609	65.596	65.605	65.649	65.581	65.517	65.569	65.571	65.427	65.447	65.638	65.449	65.503	65.826	65.711	65.709	65.601	65.744	65.613	65.614	65.603	65.607	65.61	65.276	65.579	65.474	65.452	65.483	65.339	65.439	65.514	65.506	65.323	65.273	65.386	65.578	65.62	65.615	65.624	65.605	65.52	65.693	65.662
Rhodococcus opacus NRRL B-24011	47	65.869	65.81	65.859	65.864	65.864	65.867	65.845	65.771	65.861	65.854	65.848	65.899	65.891	65.885	65.875	65.816	65.732	65.819	65.954	65.787	65.849	65.826	65.873	65.82	65.815	65.815	65.814	65.814	65.698	65.681	65.622	65.534	65.505	65.525	65.543	65.637	65.628	65.515	65.544	65.38	65.812	65.783	65.781	65.736	65.705	65.703	65.945	65.896
Rhodococcus erythropolis CCM2595	47	65.712	65.832	65.704	65.789	65.797	65.8	65.788	65.651	65.729	65.671	65.577	65.734	65.728	65.537	65.707	65.797	65.701	65.696	65.864	65.864	65.943	65.756	65.856	65.754	65.75	65.747	65.746	65.745	65.577	65.683	65.523	65.467	65.396	65.335	65.33	65.607	65.562	65.324	65.379	65.311	65.69	65.835	65.809	65.763	65.654	65.616	65.779	65.74
Rhodococcus rhodochrous ATCC 17895	47	65.491	65.57	65.487	65.621	65.624	65.629	65.611	65.361	65.461	65.573	65.49	65.456	65.46	65.444	65.5	65.497	65.397	65.488	65.649	65.541	65.53	65.547	65.502	65.51	65.511	65.496	65.523	65.5	65.414	65.257	65.416	65.367	65.352	65.388	65.394	65.459	65.441	65.322	65.371	65.132	65.554	65.435	65.428	65.411	65.419	65.407	65.572	65.516
Rhodococcus erythropolis NBRC 15567	47	65.572	65.582	65.617	65.612	65.617	65.59	65.622	65.499	65.564	65.552	65.519	65.59	65.588	65.514	65.506	65.637	65.527	65.657	65.703	65.584	65.553	65.536	65.69	65.56	65.562	65.554	65.559	65.553	65.425	65.545	65.22	65.254	65.274	65.258	65.368	65.154	65.116	65.09	65.205	65.189	65.33	65.466	65.463	65.473	65.583	65.574	65.561	65.584
Rhodococcus erythropolis BG43	47	65.3	65.48	65.427	65.428	65.428	65.422	65.422	65.377	65.362	65.405	65.333	65.448	65.46	65.253	65.375	65.483	65.298	65.382	65.576	65.464	65.489	65.488	65.591	65.355	65.354	65.355	65.352	65.353	65.266	65.405	65.122	65.179	65.244	65.11	65.115	65.142	65.117	64.922	65.049	65.195	65.345	65.548	65.545	65.403	65.427	65.338	65.628	65.658
Rhodococcus sp. 164Chir2E	47	65.623	65.636	65.688	65.658	65.673	65.638	65.649	65.523	65.639	65.678	65.626	65.691	65.703	65.592	65.646	65.553	65.491	65.65	65.652	65.63	65.661	65.608	65.672	65.6	65.6	65.602	65.6	65.59	65.597	65.496	65.365	65.361	65.387	65.339	65.33	65.413	65.415	65.331	65.313	65.351	65.636	65.593	65.577	65.553	65.598	65.612	65.735	65.696
Rhodococcus erythropolis PR4	47	65.914	66.152	66.148	66.038	66.043	66.043	66.03	65.934	66.069	66.028	65.935	65.945	65.951	65.925	66.058	66.1	66.132	66.114	66.231	66.157	66.13	66.052	66.142	66.047	66.047	66.035	66.045	66.038	65.732	65.852	65.76	65.771	65.797	65.74	65.952	65.853	65.85	65.543	65.686	65.704	65.958	66.154	66.133	66.195	65.959	65.902	66.153	66.179
Rhodococcus erythropolis MI2	47	65.508	65.585	65.624	65.52	65.514	65.507	65.5	65.552	65.688	65.529	65.491	65.458	65.468	65.385	65.431	65.527	65.44	65.529	65.616	65.524	65.646	65.578	65.538	65.485	65.494	65.49	65.493	65.493	65.43	65.448	65.232	65.168	65.282	65.109	65.147	65.394	65.38	65.216	65.231	65.212	65.477	65.642	65.622	65.533	65.477	65.473	65.706	65.733
Rhodococcus erythropolis NSX2	47	65.432	65.466	65.38	65.49	65.49	65.49	65.472	65.445	65.475	65.518	65.371	65.421	65.425	65.38	65.349	65.381	65.358	65.447	65.513	65.393	65.477	65.515	65.454	65.448	65.448	65.446	65.447	65.446	65.299	65.371	65.327	65.235	65.305	65.185	65.165	65.312	65.283	65.06	65.144	65.111	65.299	65.491	65.471	65.374	65.371	65.37	65.463	65.419
Rhodococcus erythropolis VSD3	47	65.257	65.238	65.218	65.287	65.291	65.27	65.296	65.201	65.297	65.249	65.153	65.235	65.259	65.231	65.252	65.266	65.175	65.246	65.361	65.243	65.262	65.273	65.305	65.19	65.186	65.189	65.189	65.199	65.097	65.193	64.938	64.951	65.021	64.84	64.953	64.934	64.927	64.834	64.951	65.085	65.193	65.175	65.166	65.176	65.118	65.108	65.318	65.329
Rhodococcus sp. ARP2	47	65.433	65.494	65.538	65.605	65.614	65.613	65.588	65.453	65.64	65.516	65.505	65.452	65.46	65.331	65.468	65.53	65.436	65.548	65.573	65.505	65.47	65.592	65.59	65.522	65.512	65.517	65.522	65.522	65.391	65.384	65.211	65.246	65.262	65.176	65.184	65.291	65.298	65.194	65.126	65.253	65.501	65.544	65.54	65.49	65.445	65.438	65.615	65.619
Rhodococcus erythropolis XP	47	65.63	65.739	65.662	65.708	65.723	65.726	65.722	65.57	65.576	65.654	65.477	65.594	65.609	65.504	65.476	65.667	65.408	65.6	65.846	65.633	65.613	65.586	65.751	65.639	65.633	65.636	65.631	65.633	65.507	65.493	65.583	65.727	65.783	65.587	65.531	65.737	65.727	65.483	65.453	65.459	65.601	65.917	65.9	65.724	65.848	65.832	65.895	65.888
Rhodococcus erythropolis DN1	47	65.647	65.671	65.776	65.613	65.6	65.598	65.619	65.607	65.674	65.681	65.7	65.597	65.595	65.485	65.648	65.695	65.855	65.729	65.771	65.652	65.671	65.681	65.687	65.537	65.544	65.536	65.543	65.543	65.445	65.571	65.608	65.528	65.569	65.533	65.502	65.522	65.525	65.537	65.579	65.462	65.649	65.881	65.883	65.819	65.741	65.746	65.96	65.971
Rhodococcus sp. P27	47	65.696	65.655	65.706	65.804	65.794	65.799	65.789	65.521	65.718	65.714	65.728	65.665	65.676	65.685	65.726	65.644	65.643	65.723	65.785	65.657	65.722	65.745	65.802	65.629	65.629	65.629	65.629	65.629	65.568	65.677	65.464	65.503	65.509	65.424	65.514	65.45	65.449	65.32	65.336	65.262	65.601	65.771	65.759	65.704	65.75	65.704	65.87	65.865
Rhodococcus erythropolis NRRL B-16532	47	65.657	65.728	65.716	65.709	65.709	65.709	65.707	65.502	65.649	65.687	65.541	65.637	65.649	65.624	65.505	65.688	65.977	65.782	65.808	65.684	65.597	65.607	65.772	65.656	65.661	65.649	65.657	65.65	65.517	65.567	65.349	65.315	65.382	65.362	65.4	65.39	65.373	65.295	65.224	65.192	65.407	65.627	65.629	65.595	65.464	65.447	65.51	65.646
Rhodococcus sp. 1139	47.5	65.724	65.757	65.789	65.786	65.794	65.798	65.793	65.603	65.769	65.762	65.691	65.68	65.681	65.683	65.664	65.83	65.68	65.758	65.975	65.73	65.802	65.772	65.891	65.719	65.729	65.718	65.732	65.733	65.609	65.71	65.748	65.568	65.689	65.55	65.509	65.791	65.768	65.85	65.671	65.58	65.886	65.867	65.841	65.623	65.822	65.824	65.883	65.81
Rhodococcus hoagii MET	47.5	65.803	65.757	65.86	65.911	65.91	65.908	65.932	65.739	65.798	65.855	65.809	65.864	65.869	65.774	65.84	65.744	65.711	65.786	65.923	65.704	65.723	65.79	65.862	65.806	65.81	65.805	65.805	65.805	65.79	65.729	65.66	65.564	65.636	65.59	65.608	65.675	65.675	65.572	65.546	65.463	65.846	65.928	65.942	65.852	65.816	65.787	65.949	65.926
Rhodococcus sp. 008	47.5	65.63	65.959	65.932	65.732	65.748	65.748	65.738	65.46	65.67	65.672	65.526	65.59	65.597	65.551	65.488	65.903	65.821	65.666	65.984	65.817	65.727	65.649	65.722	65.593	65.589	65.591	65.586	65.588	65.296	65.427	65.341	65.572	65.607	65.543	65.238	65.496	65.493	65.381	65.27	65.421	65.578	65.75	65.732	65.416	65.659	65.596	65.855	65.858
Rhodococcus enclensis NIO-1009	47.5	65.518	65.61	65.748	65.541	65.548	65.546	65.554	65.264	65.328	65.399	65.452	65.404	65.412	65.458	65.318	65.698	65.503	65.646	65.722	65.527	65.511	65.518	65.526	65.493	65.493	65.492	65.493	65.492	65.371	65.227	65.187	65.344	65.37	65.335	65.148	65.278	65.257	65.236	65.187	65.225	65.363	65.585	65.568	65.419	65.603	65.637	65.655	65.695
Rhodococcus erythropolis CAS922i	47.5	65.689	65.766	65.668	65.852	65.849	65.845	65.868	65.674	65.832	65.872	65.642	65.791	65.786	65.543	65.685	65.854	65.677	65.753	65.981	65.825	65.881	65.879	65.979	65.831	65.829	65.828	65.827	65.821	65.53	65.785	65.455	65.305	65.509	65.48	65.35	65.59	65.588	65.443	65.432	65.49	65.674	65.697	65.677	65.58	65.603	65.541	65.75	65.847
Rhodococcus qingshengii BKS 20-40	47.5	65.343	65.29	65.44	65.396	65.399	65.403	65.414	65.303	65.36	65.311	65.214	65.354	65.359	65.277	65.333	65.435	65.344	65.45	65.412	65.285	65.322	65.221	65.444	65.215	65.214	65.217	65.213	65.213	65.217	65.323	65.286	65.223	65.262	65.115	65.143	65.443	65.426	65.309	65.184	65.209	65.365	65.405	65.413	65.368	65.349	65.322	65.495	65.501
Rhodococcus qingshengii CW25	47.5	65.467	65.463	65.445	65.453	65.464	65.455	65.457	65.545	65.541	65.504	65.445	65.565	65.561	65.487	65.347	65.53	65.569	65.501	65.582	65.614	65.593	65.493	65.565	65.534	65.534	65.524	65.533	65.524	65.442	65.391	65.358	65.265	65.309	65.248	65.322	65.506	65.484	65.296	65.343	65.314	65.64	65.626	65.621	65.54	65.458	65.472	65.49	65.542
Rhodococcus qingshengii CS98	47.5	65.589	65.597	65.579	65.686	65.689	65.682	65.681	65.615	65.593	65.604	65.571	65.578	65.595	65.46	65.65	65.593	65.615	65.679	65.775	65.617	65.578	65.635	65.715	65.568	65.577	65.57	65.568	65.567	65.509	65.637	65.502	65.412	65.428	65.274	65.448	65.452	65.447	65.401	65.306	65.361	65.55	65.626	65.613	65.544	65.59	65.558	65.69	65.721
Rhodococcus qingshengii JCM 15477	47.5	65.381	65.42	65.43	65.284	65.294	65.285	65.271	65.289	65.312	65.393	65.405	65.237	65.248	65.256	65.191	65.61	65.403	65.647	65.64	65.428	65.44	65.391	65.501	65.351	65.365	65.361	65.359	65.359	65.222	65.34	65.148	65.184	65.31	65.249	65.209	65.14	65.117	65.232	65.201	65.241	65.358	65.491	65.471	65.447	65.437	65.491	65.5	65.466
Rhodococcus sp. AJR001	47.5	65.46	65.38	65.538	65.337	65.349	65.347	65.327	65.285	65.363	65.436	65.481	65.307	65.338	65.302	65.216	65.636	65.439	65.594	65.655	65.461	65.43	65.498	65.566	65.414	65.43	65.425	65.427	65.424	65.176	65.386	65.379	65.21	65.414	65.279	65.254	65.318	65.308	65.22	65.309	65.386	65.526	65.552	65.544	65.507	65.382	65.478	65.48	65.444
Rhodococcus sp. KB6	47.5	65.558	65.449	65.465	65.494	65.487	65.498	65.475	65.367	65.42	65.461	65.443	65.45	65.444	65.354	65.455	65.543	65.523	65.628	65.605	65.43	65.462	65.49	65.576	65.41	65.406	65.41	65.406	65.399	65.36	65.449	65.097	65.181	65.299	65.251	65.239	65.252	65.243	65.194	65.084	65.139	65.416	65.641	65.611	65.576	65.522	65.552	65.626	65.754
Rhodococcus sp. YH3-3	47.5	65.489	65.555	65.506	65.612	65.61	65.603	65.608	65.521	65.59	65.563	65.504	65.615	65.593	65.414	65.449	65.547	65.357	65.477	65.76	65.632	65.584	65.538	65.649	65.63	65.636	65.626	65.628	65.629	65.353	65.443	65.323	65.396	65.351	65.25	65.273	65.506	65.495	65.273	65.305	65.305	65.547	65.671	65.661	65.553	65.692	65.619	65.803	65.797
Rhodococcus erythropolis JCM 6824	47.5	65.553	65.457	65.534	65.577	65.585	65.577	65.569	65.388	65.58	65.452	65.563	65.473	65.461	65.516	65.456	65.606	65.534	65.687	65.813	65.541	65.642	65.563	65.694	65.497	65.495	65.496	65.501	65.494	65.355	65.529	65.463	65.4	65.463	65.468	65.426	65.455	65.45	65.466	65.478	65.346	65.441	65.589	65.566	65.522	65.569	65.599	65.533	65.574
Rhodococcus qingshengii TUHH-12	47.5	65.703	65.872	65.838	65.634	65.629	65.619	65.613	65.359	65.338	65.598	65.43	65.654	65.689	65.602	65.437	65.699	65.669	65.76	65.827	65.625	65.604	65.685	65.741	65.646	65.658	65.638	65.657	65.65	65.457	65.442	65.158	65.362	65.541	65.377	65.133	65.215	65.226	65.245	65.08	65.101	65.454	65.507	65.503	65.218	65.537	65.443	65.578	65.639
Rhodococcus sp. ADH	47.5	65.39	65.521	65.658	65.443	65.45	65.449	65.442	65.208	65.343	65.422	65.425	65.324	65.328	65.278	65.14	65.653	65.462	66.479	65.671	65.559	65.591	65.607	65.599	65.313	65.326	65.313	65.316	65.323	65.216	65.189	65.158	65.218	65.438	65.406	65.158	65.271	65.262	65.123	65.03	65.131	65.308	65.471	65.464	65.21	65.361	65.352	65.574	65.683
Rhodococcus erythropolis JCM 9805	47.5	65.743	65.793	65.999	66.049	66.049	66.057	66.045	65.541	65.539	65.685	65.645	65.697	65.677	65.704	65.576	66.006	65.869	65.992	66.102	65.943	65.922	65.946	65.664	65.774	65.772	65.773	65.77	65.771	65.546	65.382	65.465	65.468	65.586	65.435	65.258	65.456	65.447	65.333	65.419	65.324	65.66	65.766	65.756	65.609	65.633	65.695	65.713	65.774
Rhodococcus erythropolis SK121	47.5	65.669	65.733	65.787	65.856	65.862	65.851	65.853	65.609	65.701	65.695	65.71	65.744	65.741	65.741	65.749	65.777	65.78	65.847	65.932	65.74	65.805	65.781	65.842	65.78	65.779	65.775	65.781	65.781	65.599	65.678	65.396	65.364	65.481	65.431	65.376	65.501	65.462	65.31	65.47	65.381	65.623	65.703	65.703	65.634	65.711	65.665	65.67	65.711
Rhodococcus sp. 311R	47.5	65.571	65.535	65.575	65.579	65.586	65.581	65.608	65.536	65.613	65.638	65.601	65.566	65.568	65.437	65.482	65.664	65.652	65.646	65.708	65.495	65.54	65.599	65.749	65.505	65.491	65.491	65.504	65.49	65.476	65.667	65.601	65.488	65.577	65.49	65.501	65.683	65.655	65.544	65.61	65.362	65.724	65.74	65.723	65.827	65.607	65.647	65.754	65.707
Rhodococcus sp. EPR-134	47.5	65.775	65.911	65.874	65.655	65.647	65.662	65.65	65.415	65.45	65.642	65.571	65.711	65.706	65.692	65.458	65.732	65.889	65.816	65.868	65.676	65.671	65.758	65.751	65.645	65.648	65.643	65.651	65.65	65.646	65.428	65.4	65.604	65.672	65.569	65.348	65.485	65.481	65.328	65.388	65.213	65.534	65.845	65.84	65.656	65.809	65.81	65.823	65.893
Rhodococcus sp. 4J2A2	48	64.961	64.932	64.989	64.975	64.977	64.97	64.949	64.943	65.105	64.939	64.891	64.949	64.974	64.903	64.993	64.95	64.924	64.977	65.102	64.917	64.879	64.846	65.062	64.909	64.907	64.904	64.907	64.901	64.718	64.934	64.849	64.761	64.863	64.777	64.919	64.896	64.876	64.751	64.85	64.821	64.964	65.001	65.002	65.07	65.002	64.973	65.155	65.17
Rhodococcus rhodochrous NRRL B-1306	48	65.083	64.974	64.985	65.042	65.032	65.036	65.036	64.851	64.913	64.879	64.839	65.051	65.064	64.993	65.089	64.941	64.856	64.981	65.119	64.968	64.976	64.961	65.154	64.937	64.937	64.937	64.937	64.934	64.796	64.968	64.649	64.696	64.652	64.539	64.674	64.778	64.781	64.512	64.574	64.594	64.928	64.895	64.875	64.946	64.875	64.827	65.006	65.018
Rhodococcus sp. AD45	48	65.118	65.092	65.085	65.035	65.03	65.028	65.03	65.095	65.227	65.105	65.163	65.186	65.182	65.086	65.09	65.135	65.02	65.051	65.248	65.163	65.172	65.138	65.237	65.145	65.145	65.147	65.145	65.145	64.915	65.046	65.004	64.918	64.923	64.934	65.054	65.062	65.057	64.9	64.981	64.91	65.194	65.055	65.042	65.088	65.086	65.068	65.346	65.334
Rhodococcus kunmingensis DSM 45001	49	64.356	64.522	64.427	64.471	64.475	64.466	64.434	64.464	64.475	64.495	64.515	64.468	64.466	64.442	64.464	64.423	64.379	64.478	64.564	64.499	64.486	64.495	64.549	64.547	64.558	64.553	64.558	64.555	64.305	64.463	64.51	64.605	64.589	64.428	64.676	64.576	64.568	64.435	64.511	64.36	64.557	64.481	64.485	64.507	64.482	64.499	64.579	64.611
Rhodococcus rhodnii NRRL B-16535	50	59.818	59.847	59.81	59.918	59.921	59.925	59.905	59.859	59.917	59.929	59.795	59.93	59.96	59.941	59.788	59.899	59.964	59.901	59.936	59.902	59.923	60.035	59.81	59.806	59.819	59.806	59.806	59.806	59.876	59.482	59.849	59.904	59.803	59.895	59.917	59.88	59.875	59.795	60.055	59.924	59.982	60.092	60.066	59.972	60.013	59.939	60.184	60.081
[truncated: 164 more columns]

## Sheet: Suppl. File 1C
Supplemental File 1C. Single nucleotide polymorphisms (SNPs) for Clade I isolates of Rhodococcus.
	05-340-1	05-340-2	14-2483-1-2	A76	15-2388-1-1a	05-2254-3	05-2254-2	05-2254-4	14-1411-2a	05-2254-6	02-925g	06-462-5	05-2221-1B	06-470-2	14-2496-1d	06-418-5	05-339-2	05-339-1	15-725-2-2b	06-1477-1A	06-469-3-2	05-2255-3B1	05-2255-2A2	05-2255-3C	GIC26	GIC36	06-221-2	05-561-1	A78	D188	05-2254-5	05-2254-1	05-2256-B1	05-2256-B2	05-2256-B4	05-2256-B3	14-2632c-1	A2	14-2632-D2	15-508-1b	B3	PBTS2	LMG3602	A3b	06-1460-1B	LMG3623	LMG3616	05-2255-1e	06-1474-1B
05-340-1	0	12	314	340	362	1694	1620	1573	1647	1307	1447	1441	1923	1950	1894	1967	1944	1876	1910	1867	1858	1872	1838	1797	1881	1881	1899	1847	1920	1883	1980	1874	2013	1692	1686	1845	2092	2102	2061	2005	1885	1821	1814	1764	1771	1661	1653	1685	1806
05-340-2	12	0	308	350	360	1674	1616	1568	1627	1294	1434	1433	1922	1941	1893	1953	1942	1876	1908	1878	1861	1873	1844	1796	1860	1840	1898	1837	1909	1864	1983	1863	2009	1693	1694	1822	2078	2069	2011	2006	1853	1817	1788	1741	1784	1657	1642	1717	1777
14-2483-1-2	314	308	0	357	366	1680	1607	1568	1632	1291	1408	1405	1904	1915	1871	1941	1921	1843	1874	1865	1828	1848	1819	1767	1831	1803	1808	1783	1847	1772	1930	1814	1931	1641	1623	1784	1987	1970	1953	1919	1768	1729	1732	1739	1745	1624	1601	1661	1752
A76	340	350	357	0	24	1764	1707	1665	1740	1402	1469	1488	1974	1989	1954	2021	1981	1934	1958	1936	1914	1938	1896	1859	1921	1910	1947	1915	1957	1951	2044	1913	2036	1746	1733	1895	2104	2098	2066	2038	1892	1858	1867	1816	1845	1742	1706	1742	1846
15-2388-1-1a	362	360	366	24	0	1719	1665	1627	1697	1343	1494	1487	1970	1990	1954	2015	1997	1911	1957	1921	1905	1926	1899	1854	1904	1881	1923	1898	1973	1944	2027	1925	2042	1757	1731	1887	2112	2112	2075	2049	1876	1863	1835	1807	1838	1698	1710	1752	1858
05-2254-3	1694	1674	1680	1764	1719	0	17	9	351	231	1576	1553	2008	2041	2005	2052	2046	1978	2028	2017	1959	1976	1930	1893	1852	1848	1849	1816	1887	1840	1935	1848	2002	1696	1738	1800	2065	2067	2048	1979	1853	1777	1765	1793	1770	1640	1636	1729	1766
05-2254-2	1620	1616	1607	1707	1665	17	0	20	317	201	1488	1463	1943	1976	1937	1987	1980	1913	1957	1944	1898	1914	1868	1827	1801	1754	1801	1760	1821	1747	1855	1779	1911	1629	1687	1729	1995	1991	1966	1906	1806	1689	1694	1725	1671	1553	1584	1645	1693
05-2254-4	1573	1568	1568	1665	1627	9	20	0	304	197	1435	1398	1850	1882	1842	1903	1885	1837	1866	1857	1799	1814	1784	1738	1675	1670	1716	1658	1689	1625	1751	1677	1822	1504	1586	1625	1899	1885	1867	1808	1700	1579	1607	1630	1591	1458	1466	1521	1592
14-1411-2a	1647	1627	1632	1740	1697	351	317	304	0	220	1514	1501	1972	1988	1947	2023	1986	1930	1974	1965	1905	1937	1900	1866	1763	1738	1753	1732	1794	1728	1865	1783	1890	1574	1617	1699	2001	1991	1930	1891	1741	1674	1690	1707	1680	1529	1534	1591	1675
05-2254-6	1307	1294	1291	1402	1343	231	201	197	220	0	1207	1185	1583	1590	1551	1612	1585	1561	1577	1584	1519	1536	1502	1452	1361	1319	1343	1323	1365	1258	1414	1386	1471	1262	1291	1350	1518	1530	1501	1458	1392	1278	1287	1308	1279	1159	1151	1264	1265
02-925g	1447	1434	1408	1469	1494	1576	1488	1435	1514	1207	0	11	1262	1253	1239	1271	1276	1241	1249	1226	1209	1243	1233	1179	1420	1401	1448	1443	1473	1387	1537	1433	1572	1397	1351	1461	1650	1641	1631	1612	1511	1360	1361	1353	1414	1266	1292	1297	1389
06-462-5	1441	1433	1405	1488	1487	1553	1463	1398	1501	1185	11	0	1234	1225	1234	1262	1264	1219	1238	1205	1192	1216	1204	1158	1328	1321	1373	1360	1403	1246	1438	1350	1430	1313	1258	1346	1537	1528	1510	1501	1402	1269	1302	1246	1299	1181	1221	1236	1312
05-2221-1B	1923	1922	1904	1974	1970	2008	1943	1850	1972	1583	1262	1234	0	5	292	329	374	368	279	273	265	258	265	249	1887	1831	1855	1871	1912	1834	1966	1892	2010	1711	1707	1821	2105	2077	2048	2035	1873	1794	1805	1780	1789	1668	1639	1687	1759
06-470-2	1950	1941	1915	1989	1990	2041	1976	1882	1988	1590	1253	1225	5	0	288	327	371	359	274	267	257	252	256	238	1879	1795	1817	1830	1890	1791	1921	1847	1964	1651	1648	1773	2071	2044	2022	1999	1835	1750	1791	1760	1743	1621	1620	1669	1748
14-2496-1d	1894	1893	1871	1954	1954	2005	1937	1842	1947	1551	1239	1234	292	288	0	331	378	378	284	280	268	275	266	257	1876	1800	1848	1846	1903	1812	1926	1861	1998	1689	1690	1797	2073	2077	2050	2030	1882	1792	1790	1762	1749	1628	1636	1680	1736
06-418-5	1967	1953	1941	2021	2015	2052	1987	1903	2023	1612	1271	1262	329	327	331	0	386	370	309	298	289	290	287	273	1910	1849	1895	1888	1946	1870	1985	1898	2038	1734	1709	1841	2122	2125	2083	2059	1916	1839	1835	1802	1810	1666	1672	1720	1782
05-339-2	1944	1942	1921	1981	1997	2046	1980	1885	1986	1585	1276	1264	374	371	378	386	0	7	331	342	329	346	340	322	1896	1836	1874	1913	1932	1851	1958	1891	2024	1716	1711	1818	2118	2113	2072	2056	1890	1839	1792	1792	1782	1670	1663	1717	1775
05-339-1	1876	1876	1843	1934	1911	1978	1913	1837	1930	1561	1241	1219	368	359	378	370	7	0	319	330	319	335	334	309	1797	1764	1788	1822	1863	1780	1887	1807	1947	1646	1623	1743	2029	2009	1991	1975	1796	1760	1727	1758	1717	1620	1611	1612	1692
15-725-2-2b	1910	1908	1874	1958	1957	2028	1957	1866	1974	1577	1249	1238	279	274	284	309	331	319	0	12	12	220	211	201	1855	1788	1836	1846	1891	1786	1907	1830	1978	1639	1630	1783	2051	2048	2022	1990	1855	1766	1783	1744	1726	1633	1611	1673	1728
06-1477-1A	1867	1878	1865	1936	1921	2017	1944	1857	1965	1584	1226	1205	273	267	280	298	342	330	12	0	20	225	212	205	1840	1765	1835	1835	1891	1789	1908	1838	1967	1648	1627	1783	2057	2041	2013	1973	1844	1769	1763	1738	1718	1626	1614	1666	1712
06-469-3-2	1858	1861	1828	1914	1905	1959	1898	1799	1905	1519	1209	1192	265	257	268	289	329	319	12	20	0	212	207	189	1797	1733	1769	1763	1828	1721	1859	1769	1919	1597	1586	1731	2003	1993	1971	1924	1804	1717	1707	1677	1670	1555	1567	1613	1676
05-2255-3B1	1872	1873	1848	1938	1926	1976	1914	1814	1937	1536	1243	1216	258	252	275	290	346	335	220	225	212	0	9	10	1821	1758	1796	1817	1864	1766	1889	1817	1965	1652	1640	1761	2038	2009	1987	1964	1833	1759	1762	1711	1723	1594	1601	1651	1714
05-2255-2A2	1838	1844	1819	1896	1899	1930	1868	1784	1900	1502	1233	1204	265	256	266	287	340	334	211	212	207	9	0	11	1798	1737	1778	1789	1819	1748	1870	1795	1943	1640	1633	1760	2022	1981	1966	1923	1828	1736	1745	1702	1665	1581	1579	1622	1698
05-2255-3C	1797	1796	1767	1859	1854	1893	1827	1738	1866	1452	1179	1158	249	238	257	273	322	309	201	205	189	10	11	0	1681	1640	1661	1676	1725	1605	1772	1672	1808	1527	1500	1652	1883	1874	1844	1844	1707	1616	1629	1595	1576	1476	1499	1517	1585
GIC26	1881	1860	1831	1921	1904	1852	1801	1675	1763	1361	1420	1328	1887	1879	1876	1910	1896	1797	1855	1840	1797	1821	1798	1681	0	387	514	491	483	450	497	487	538	455	464	493	593	580	594	575	534	419	440	442	491	392	408	437	501
GIC36	1881	1840	1803	1910	1881	1848	1754	1670	1738	1319	1401	1321	1831	1795	1800	1849	1836	1764	1788	1765	1733	1758	1737	1640	387	0	491	502	463	511	548	521	571	476	466	517	605	596	599	597	526	476	450	431	505	404	423	494	484
06-221-2	1899	1898	1808	1947	1923	1849	1801	1716	1753	1343	1448	1373	1855	1817	1848	1895	1874	1788	1836	1835	1769	1796	1778	1661	514	491	0	441	468	514	522	502	517	449	450	454	592	594	615	583	524	469	425	431	526	353	403	505	495
05-561-1	1847	1837	1783	1915	1898	1816	1760	1658	1732	1323	1443	1360	1871	1830	1846	1888	1913	1822	1846	1835	1763	1817	1789	1676	491	502	441	0	453	428	493	476	486	431	430	457	580	584	587	574	535	417	415	433	495	372	405	334	456
A78	1920	1909	1847	1957	1973	1887	1821	1689	1794	1365	1473	1403	1912	1890	1903	1946	1932	1863	1891	1891	1828	1864	1819	1725	483	463	468	453	0	462	496	463	490	419	430	441	569	562	559	552	506	425	413	395	507	376	395	472	466
D188	1883	1864	1772	1951	1944	1840	1747	1625	1728	1258	1387	1246	1834	1791	1812	1870	1851	1780	1786	1789	1721	1766	1748	1605	450	511	514	428	462	0	517	487	513	456	450	465	615	593	620	595	542	316	400	433	467	327	366	451	490
05-2254-5	1980	1983	1930	2044	2027	1935	1855	1751	1865	1414	1537	1438	1966	1921	1926	1985	1958	1887	1907	1908	1859	1889	1870	1772	497	548	522	493	496	517	0	0	549	482	466	489	580	589	601	590	538	471	462	440	526	397	415	510	498
05-2254-1	1874	1863	1814	1913	1925	1848	1779	1677	1783	1386	1433	1350	1892	1847	1861	1898	1891	1807	1830	1838	1769	1817	1795	1672	487	521	502	476	463	487	0	0	538	477	471	493	580	590	596	584	545	440	435	432	511	389	421	500	471
05-2256-B1	2013	2009	1931	2036	2042	2002	1911	1822	1890	1471	1572	1430	2010	1964	1998	2038	2024	1947	1978	1967	1919	1965	1943	1808	538	571	517	486	490	513	549	538	0	0	0	0	628	619	642	621	555	474	400	486	510	438	385	499	517
05-2256-B2	1692	1693	1641	1746	1757	1696	1629	1504	1574	1262	1397	1313	1711	1651	1689	1734	1716	1646	1639	1648	1597	1652	1640	1527	455	476	449	431	419	456	482	477	0	0	0	0	548	547	570	548	498	402	357	412	451	363	339	443	449
05-2256-B4	1686	1694	1623	1733	1731	1738	1687	1586	1617	1291	1351	1258	1707	1648	1690	1709	1711	1623	1630	1627	1586	1640	1633	1500	464	466	450	430	430	450	466	471	0	0	0	0	520	526	539	524	476	410	357	401	445	366	332	446	447
05-2256-B3	1845	1822	1784	1895	1887	1800	1729	1625	1699	1350	1461	1346	1821	1773	1797	1841	1818	1743	1783	1783	1731	1761	1760	1652	493	517	454	457	441	465	489	493	0	0	0	0	562	573	577	559	514	445	378	462	493	399	358	469	473
14-2632c-1	2092	2078	1987	2104	2112	2065	1995	1899	2001	1518	1650	1537	2105	2071	2073	2122	2118	2029	2051	2057	2003	2038	2022	1883	593	605	592	580	569	615	580	580	628	548	520	562	0	0	0	0	0	543	532	534	616	462	470	568	545
A2	2102	2069	1970	2098	2112	2067	1991	1885	1991	1530	1641	1528	2077	2044	2077	2125	2113	2009	2048	2041	1993	2009	1981	1874	580	596	594	584	562	593	589	590	619	547	526	573	0	0	0	0	0	557	535	530	615	471	465	565	545
14-2632-D2	2061	2011	1953	2066	2075	2048	1966	1867	1930	1501	1631	1510	2048	2022	2050	2083	2072	1991	2022	2013	1971	1987	1966	1844	594	599	615	587	559	620	601	596	642	570	539	577	0	0	0	0	0	556	536	548	624	480	474	574	562
15-508-1b	2005	2006	1919	2038	2049	1979	1906	1808	1891	1458	1612	1501	2035	1999	2030	2059	2056	1975	1990	1973	1924	1964	1923	1844	575	597	583	574	552	595	590	584	621	548	524	559	0	0	0	0	0	532	521	532	611	458	458	565	553
B3	1885	1853	1768	1892	1876	1853	1806	1700	1741	1392	1511	1402	1873	1835	1882	1916	1890	1796	1855	1844	1804	1833	1828	1707	534	526	524	535	506	542	538	545	555	498	476	514	0	0	0	0	0	500	475	484	558	418	429	506	512
PBTS2	1821	1817	1729	1858	1863	1777	1689	1579	1674	1278	1360	1269	1794	1750	1792	1839	1839	1760	1766	1769	1717	1759	1736	1616	419	476	469	417	425	316	471	440	474	402	410	445	543	557	556	532	500	0	383	407	454	352	359	404	467
LMG3602	1814	1788	1732	1867	1835	1765	1694	1607	1690	1287	1361	1302	1805	1791	1790	1835	1792	1727	1783	1763	1707	1762	1745	1629	440	450	425	415	413	400	462	435	400	357	357	378	532	535	536	521	475	383	0	404	459	344	308	464	413
A3b	1764	1741	1739	1816	1807	1793	1725	1630	1707	1308	1353	1246	1780	1760	1762	1802	1792	1758	1744	1738	1677	1711	1702	1595	442	431	431	433	395	433	440	432	486	412	401	462	534	530	548	532	484	407	404	0	469	335	362	431	444
06-1460-1B	1771	1784	1745	1845	1838	1770	1671	1591	1680	1279	1414	1299	1789	1743	1749	1810	1782	1717	1726	1718	1670	1723	1665	1576	491	505	526	495	507	467	526	511	510	451	445	493	616	615	624	611	558	454	459	469	0	416	428	463	494
LMG3623	1661	1657	1624	1742	1698	1640	1553	1458	1529	1159	1266	1181	1668	1621	1628	1666	1670	1620	1633	1626	1555	1594	1581	1476	392	404	353	372	376	327	397	389	438	363	366	399	462	471	480	458	418	352	344	335	416	0	290	410	382
LMG3616	1653	1642	1601	1706	1710	1636	1584	1466	1534	1151	1292	1221	1639	1620	1636	1672	1663	1611	1611	1614	1567	1601	1579	1499	408	423	403	405	395	366	415	421	385	339	332	358	470	465	474	458	429	359	308	362	428	290	0	382	393
05-2255-1e	1685	1717	1661	1742	1752	1729	1645	1521	1591	1264	1297	1236	1687	1669	1680	1720	1717	1612	1673	1666	1613	1651	1622	1517	437	494	505	334	472	451	510	500	499	443	446	469	568	565	574	565	506	404	464	431	463	410	382	0	472
06-1474-1B	1806	1777	1752	1846	1858	1766	1693	1592	1675	1265	1389	1312	1759	1748	1736	1782	1775	1692	1728	1712	1676	1714	1698	1585	501	484	495	456	466	490	498	471	517	449	447	473	545	545	562	553	512	467	413	444	494	382	393	472	0
06-1477-1B	1561	1565	1484	1600	1583	1512	1479	1376	1444	1119	1183	1135	1538	1545	1532	1565	1577	1500	1499	1521	1467	1501	1477	1402	439	412	450	429	406	424	452	431	473	400	399	428	496	486	497	503	446	410	370	380	417	339	350	409	1
LMG3605	1004	988	930	1029	1018	955	908	860	938	656	737	663	945	936	950	963	949	927	920	915	882	918	946	814	272	292	292	231	241	0	293	276	298	270	271	271	342	324	332	323	295	178	219	228	270	180	215	236	260
WWJCD1	2818	2804	2797	2802	2834	2871	2783	2739	2820	2352	2456	2450	2989	3002	2954	3057	2987	2891	2983	2943	2909	2954	2925	2856	2392	2348	2367	2339	2435	2521	2515	2384	2558	2147	2114	2284	2606	2578	2538	2522	2324	2362	2298	2283	2226	2169	2080	2115	2211
14-2483-1-1	2856	2835	2820	2835	2849	2878	2783	2740	2815	2387	2427	2429	2964	2975	2955	3020	2978	2876	2972	2926	2899	2929	2905	2834	2350	2298	2351	2308	2382	2495	2495	2334	2526	2087	2124	2262	2588	2568	2559	2489	2302	2340	2265	2288	2209	2136	2044	2102	2189
15-649-2-2	2831	2804	2804	2833	2842	2887	2788	2750	2819	2368	2422	2439	2974	2994	2961	3049	2989	2873	2979	2932	2907	2946	2928	2849	2349	2299	2356	2258	2396	2478	2495	2314	2489	2060	2091	2272	2579	2531	2520	2507	2306	2305	2263	2257	2225	2153	2050	2062	2150
04-516	3170	3155	3158	3165	3144	3230	3142	3080	3165	2697	2724	2767	3316	3358	3301	3407	3335	3206	3344	3293	3277	3301	3274	3209	2726	2644	2738	2654	2786	2938	2868	2724	2850	2421	2446	2572	2941	2933	2881	2835	2645	2666	2623	2664	2545	2510	2385	2413	2532
A21d2	3119	3076	3083	3108	3085	3176	3090	3040	3121	2649	2675	2717	3281	3301	3258	3373	3284	3170	3284	3236	3223	3247	3222	3154	2699	2620	2698	2648	2770	2917	2831	2704	2844	2401	2415	2595	2934	2905	2883	2795	2648	2640	2601	2639	2546	2481	2390	2399	2503
06-412-2B	2941	2926	2940	2931	2940	3027	2943	2883	2976	2494	2524	2568	3136	3166	3102	3194	3163	3028	3132	3102	3064	3101	3090	2999	2451	2407	2485	2418	2522	2664	2617	2471	2668	2229	2237	2407	2718	2689	2649	2610	2409	2456	2390	2383	2298	2293	2177	2202	2352
06-412-2C	2869	2863	2844	2867	2852	2911	2824	2764	2847	2406	2482	2507	3026	3055	3009	3094	3063	2957	3037	3016	2965	3015	2991	2912	2421	2337	2406	2361	2438	2581	2547	2403	2627	2134	2173	2340	2641	2641	2602	2542	2350	2384	2344	2306	2250	2198	2091	2132	2262
A25f	3179	3175	3152	3188	3138	3222	3154	3103	3205	2718	2750	2793	3378	3407	3357	3455	3378	3236	3391	3345	3320	3329	3304	3243	2710	2651	2738	2668	2780	2964	2856	2728	2887	2431	2455	2606	2950	2934	2895	2833	2656	2704	2622	2622	2576	2490	2415	2449	2532
LMG3625	3148	3140	3130	3164	3105	3201	3136	3076	3154	2691	2719	2748	3292	3312	3292	3388	3339	3191	3332	3267	3258	3279	3244	3190	2681	2642	2659	2619	2722	2917	2820	2655	2794	2355	2378	2496	2917	2911	2881	2799	2622	2647	2607	2609	2500	2444	2330	2358	2480
06-235-1A	2718	2729	2710	2687	2708	2786	2712	2667	2755	2338	2311	2386	2827	2856	2839	2886	2856	2726	2856	2781	2780	2828	2798	2731	2512	2400	2423	2370	2490	2649	2548	2414	2562	2153	2157	2332	2618	2619	2566	2537	2339	2355	2311	2379	2284	2219	2153	2138	2206
[truncated: 12 more columns]

## Sheet: Suppl. File 1D
Supplemental File 1D. Single nucleotide polymorphisms (SNPs) for Clade II isolates of Rhodococcus.
	06-156-4a	06-156-3b	06-156-4C	06-156-3C	06-156-4	06-156-3	02-815	A44a	15-1154-1	06-1059B-a	14-2470-1a	06-418-1B	15-649-1-2	06-621-2	RS1C4	02-816c	A73a	14-2470-1b	14-2686-1-2	15-1189-1-1a	A22b
06-156-4a	0	0	0	0	0	0	1	1080	1276	1273	1437	1246	1209	1157	946	936	1567	14315	14595	13724	13006
06-156-3b	0	0	1	0	1	0	2	1082	1261	1254	1413	1258	1195	1144	929	912	1519	14238	14520	13669	12959
06-156-4C	0	1	0	1	0	1	1	1094	1299	1286	1475	1276	1219	1159	952	935	1565	14401	14755	13905	13124
06-156-3C	0	0	1	0	1	0	2	1030	1249	1242	1418	1258	1171	1125	932	877	1524	13911	14224	13417	12613
06-156-4	0	1	0	1	0	1	1	1097	1291	1278	1485	1285	1220	1158	960	948	1595	14775	15054	14192	13436
06-156-3	0	0	1	0	1	0	2	1105	1301	1308	1489	1299	1230	1173	963	955	1541	14673	14964	14060	13332
02-815	1	2	1	2	1	2	0	758	997	1015	1170	1007	921	903	725	663	1162	12524	12797	12007	11374
A44a	1080	1082	1094	1030	1097	1105	758	0	1378	1357	1576	1465	1296	1279	977	846	1601	15274	15566	14657	13913
15-1154-1	1276	1261	1299	1249	1291	1301	997	1378	0	982	1000	1416	1398	1213	1142	1093	1690	13934	14170	13347	12587
06-1059B-a	1273	1254	1286	1242	1278	1308	1015	1357	982	0	1085	1473	1287	1190	1148	1136	1719	13662	13899	13084	12366
14-2470-1a	1437	1413	1475	1418	1485	1489	1170	1576	1000	1085	0	1582	1520	1409	1314	1229	1834	13858	14140	13276	12533
06-418-1B	1246	1258	1276	1258	1285	1299	1007	1465	1416	1473	1582	0	1260	1378	1090	1203	1797	13791	14034	13179	12534
15-649-1-2	1209	1195	1219	1171	1220	1230	921	1296	1398	1287	1520	1260	0	1292	955	1070	1648	13536	13816	12968	12209
06-621-2	1157	1144	1159	1125	1158	1173	903	1279	1213	1190	1409	1378	1292	0	1019	1033	1607	13300	13512	12724	12004
RS1C4	946	929	952	932	960	963	725	977	1142	1148	1314	1090	955	1019	0	875	1497	12836	13084	12348	11671
02-816c	936	912	935	877	948	955	663	846	1093	1136	1229	1203	1070	1033	875	0	1264	12260	12549	11794	11176
A73a	1567	1519	1565	1524	1595	1541	1162	1601	1690	1719	1834	1797	1648	1607	1497	1264	0	11714	11927	11157	10642
14-2470-1b	14315	14238	14401	13911	14775	14673	12524	15274	13934	13662	13858	13791	13536	13300	12836	12260	11714	0	2266	2168	2061
14-2686-1-2	14595	14520	14755	14224	15054	14964	12797	15566	14170	13899	14140	14034	13816	13512	13084	12549	11927	2266	0	1	4
15-1189-1-1a	13724	13669	13905	13417	14192	14060	12007	14657	13347	13084	13276	13179	12968	12724	12348	11794	11157	2168	1	0	2
A22b	13006	12959	13124	12613	13436	13332	11374	13913	12587	12366	12533	12534	12209	12004	11671	11176	10642	2061	4	2	0

## Sheet: Suppl. File 1E
Supplemental File 1E. List of 123 genes present in 95% or more plasmid sequences*
Gene annotation	Protein ID (D188)	Partially conserved	# plasmids lacking
hypothetical protein	AMY56166.1
hypothetical protein	AMY56167.1
hypothetical protein	AMY56168.1
hypothetical protein	AMY56169.1	yes	1
hypothetical protein	AMY56170.1	yes	1
hypothetical protein	AMY56171.1
hypothetical protein	AMY56173.1
hypothetical protein	AMY56174.1
hypothetical protein	AMY56176.1
parA	AMY56177.1
hypothetical protein	AMY56178.1
hypothetical protein	AMY56179.1
hypothetical protein	AMY56180.1
hypothetical protein	AMY56181.1
Putative conjugal transfer protein	AMY56182.1	yes	1
hypothetical protein	AMY56183.1
hypothetical protein	AMY56184.1
hypothetical protein	AMY56185.1
hypothetical protein	AMY56186.1
hypothetical protein	AMY56187.1
hypothetical protein	AMY56188.1
hypothetical protein	AMY56189.1
hypothetical protein	AMY56190.1	yes	1
hypothetical protein	AMY56192.1
hypothetical protein	AMY56193.1
hypothetical protein	AMY56194.1
Thiaminase-1	AMY56195.1
hypothetical protein	AMY56197.1
hypothetical protein	AMY56198.1
hypothetical protein	AMY56199.1
relB	AMY56200.1
hypothetical protein	AMY56202.1
hypothetical protein	AMY56203.1
hypothetical protein	AMY56204.1
hypothetical protein	AMY56205.1
hypothetical protein	AMY56206.1
hypothetical protein	AMY56217.1
yqjA_2	AMY56218.1
yhdN_6	AMY56219.1
pcpB	AMY56220.1
stp_5	AMY56221.1
gph	AMY56222.1
hypothetical protein	AMY56223.1
hypothetical protein	AMY56224.1
Putative membrane protein	AMY56225.1
bm3R1_3	AMY56226.1
putative HTH-type transcriptional regulator (attR)	AMY56227.1
leuE_2 (attX)	AMY56228.1
argH_2 (attA)	AMY56229.1
argG_3 (attB)	AMY56230.1
purN_2 (attC)	AMY56231.1
carB_2 (attD)	AMY56232.1
carA_2 (attE)	AMY56233.1
carC (attF)	AMY56234.1
hbaA (attG)	AMY56235.1
oat2 (attH)	AMY56236.1
**
Geranyl diphosphate 2-C-methyltransferase	AMY56238.1
Geranyl diphosphate 2-C-methyltransferase	AMY56239.1
fas1 (fasA)	AMY56240.1
^
fas3_2 (fasC)	AMY56242.1
fas4 (fasD)	AMY56243.1
fas5 (fasE)	AMY56244.1
fas6 (fasF)	AMY56245.1
moxC_2	AMY56246.1
papA5	AMY56247.1
hypothetical protein	AMY56248.1
putative cutinase	AMY56249.1
hypothetical protein	AMY56250.1
hypothetical protein	AMY56251.1
hypothetical protein	AMY56252.1
hypothetical protein	AMY56253.1
hypothetical protein	AMY56254.1
hypothetical protein	AMY56255.1
hypothetical protein	AMY56256.1
ripA_3	AMY56257.1
hypothetical protein	AMY56258.1
hypothetical protein	AMY56259.1
ftsK	AMY56260.1
hypothetical protein	AMY56261.1
hypothetical protein	AMY56262.1
hypothetical protein	AMY56263.1
hypothetical protein	AMY56264.1
hypothetical protein	AMY56265.1
hypothetical protein	AMY56266.1
hypothetical protein	AMY56267.1
hypothetical protein	AMY56268.1
def_4	AMY56270.1
menA_2	AMY56272.1
pvdA_2	AMY56274.1	yes	2
kmo	AMY56276.1	yes	3
scpA_2	AMY56278.1
tycC_4	AMY56279.1	yes	2
grsB	AMY56280.1	yes	1
lgrB_2	AMY56281.1	yes	1
ccrA2	AMY56282.1
scpA_3	AMY56283.1	yes	1
putative GTPase	AMY56284.1
hypothetical protein	AMY56285.1
hypothetical protein	AMY56286.1
hypothetical protein	AMY56289.1	yes	1
hypothetical protein	AMY56304.1
hchA_2	AMY56305.1	yes	1
nagI	AMY56306.1
ddc	AMY56307.1
hypothetical protein	AMY56308.1
sfmD	AMY56309.1
hypothetical protein	AMY56312.1
putative HTH-type transcriptional regulator	AMY56313.1
hypothetical protein	AMY56314.1
cysH_2	AMY56315.1
hypothetical protein	AMY56318.1
hypothetical protein	AMY56319.1
hypothetical protein	AMY56320.1
hypothetical protein	AMY56321.1
hypothetical protein	AMY56323.1
hypothetical protein	AMY56324.1
hypothetical protein	AMY56325.1
hypothetical protein	AMY56326.1
hypothetical protein	AMY56328.1
hypothetical protein	AMY56329.1
hypothetical protein	AMY56330.1
hypothetical protein	AMY56331.1
hypothetical protein	AMY56333.1
*64 total plasmid sequences
**fasR is conserved in all 64 plasmids but a misannotation of the alleles in NCBI-annotated genomes resulted in the exclusion of fasR from this list
^fasB is conserved in all 64 plasmids but it formed three separate MCL clusters

## Sheet: Suppl. File 1F
Supplemental File 1F. Characteristics of Rhodococcus isolates and strains used in this study
Isolate/Strain Name	Phenotype#	Linear plasmid	Virulence loci	Clade/subclade	Host	NCBI Accession	Number of scaffolds	Scaffold N50 (bp)	Longest scaffold (bp)	Scaffolds >1k	Assembly length (bp)	Reference
Rhodococcus fascians D188	Pathogenic	Yes	att+, fas+, fasR+	Ia	Chrysanthemum x morifolium							Desomer et al., 1988
Rhodococcus fascians D188-5	Non-pathogenic	cured of linear plasmid	None	n/a	n/a	SAMN07376392	49	213089	421405	45	5108208	Desomer et al., 1988; this work
Rhodococcus fascians D188 ΔpFID188	Beneficial	lacks linear plasmid	None	n/a	n/a	SAMN07376391	38	301603	556378	35	5254964	This study
Rhodococcus fascians D188 + pFID188Δatt	Pathogenic	modified linear plasmid	attH, fas+, fasR+	n/a	n/a							Maes et al., 2001
Rhodococcus facians D188 + L5::attR	Intermediate	Yes	n/a	n/a	n/a							This study
Rhodococcus fascians 05-561-1	Beneficial	No	None	Ia	Lavandula angustifolia “Violet Intrigue”							Serdani et al., 2013
Rhodococcus fascians 05-561-1 + pFID188Δatt	Pathogenic	modified linear plasmid	attH, fas+, fasR+	n/a	n/a							This study
Rhodococcus fascians GIC26	Beneficial	No	None	Ia	Greenland Glacial Ice Core							Miteva et al., 2004
Rhodococcus fascians GIC26 + pFID188Δatt	Pathogenic	modified linear plasmid	attH, fas+, fasR+	n/a	n/a							This study
Rhodococcus sp. A21d2	Pathogenic	No	att+, fasDF, fasR+^	Ib	Oenothera speciosa “Siskiyou”							Creason et al., 2014a
Rhodococcus sp. 04-516	Beneficial	No	None	Ib	Aster chemosis “Woods Pink”							Serdani et al., 2013
Rhodococcus sp. A25f	Pathogenic	No	att+, fas+, fasR+	Ib	Nemesia x “Natalie”							Serdani et al., 2013
Rhodococcus sp. 05-339-1	Pathogenic	Yes	att+, fas+, fasR+	Ic	Hosta x “Blue Umbrellas”							Serdani et al., 2013
Rhodococcus sp. A44A	Pathogenic	Yes	att+, fas+, fasR+	IIa	Veronica spicata “Minuet”							Serdani et al., 2013
Rhodococcus sp. 114MFTsu3.1	Beneficial	No	None	IIa	Arabidopsis thaliana							Lundberg et al., 2012
Rhodococcus sp. UNC23MFCrub1.1	Beneficial	No	None	IIIb	Arabidopsis thaliana							Lundberg et al., 2012
Rhodococcus sp. 29	Beneficial	No	None	IIa	Arabidopsis thaliana							Lundberg et al., 2012
Rhodococcus sp. PBTS1	Beneficial*	No	None	IVb	Pistachio UCB1 rootstock							Stamler et al., 2015a, 2016
Rhodococcus sp. PBTS2	Beneficial*	No	None	Ia	Pistachio UCB1 rootstock							Stamler et al., 2015a, 2016
Rhodococcus sp. PBTS2	Beneficial*	No	None	Ia	Pistachio UCB1 rootstock	SAMN07376390	29	405633	733721	25	5265844	This study
Rhodococcus sp. PBTS2 + pFID188Δatt	Pathogenic	modified linear plasmid	attH, fas+, fasR+	n/a	n/a							This study
#Pathogenicity is defined as being able to induce leafy gall formation on plants and inhibit root growth. Beneficial isolates positively effect root morphology.
^Rhodococcus sp. A21d2 has a unique fasR allele.
*These isolates have been implicated in Pistachio Bunchy Top Syndrome.

## Sheet: Suppl. File 1G
Supplemental File 1G. Genes enriched in Clade I-IV members of Rhodococcus
Gene cluster	Reference protein ID	Reference strain
hypothetical protein	WP_019667969.1	A44a
glucose-6-phosphate dehydrogenase	WP_037181412.1	A44a
hypothetical protein	WP_032369418.1	D188
hypothetical protein	WP_027496192.1	D188
general stress protein CsbD	WP_032381524.1	D188
alpha/beta hydrolase	WP_032370682.1	D188
xanthine permease	WP_032366654.1	D188
abortive infection protein	WP_032383950.1	D188
NAD-dependent epimerase	WP_027496452.1	D188
HAMP domain-containing protein	WP_032384020.1	D188
deoxyribodipyrimidine photo-lyase	WP_032383867.1	D188
dioxygenase	WP_032381583.1	D188
D-alanine--D-alanine ligase	WP_032381584.1	D188
ATP-grasp enzyme	WP_032381585.1	D188
SAM-dependent methyltransferase	WP_032381780.1	D188
3-dehydroquinate synthase	WP_027495749.1	D188
haloacid dehalogenase	WP_032366799.1	D188
hypothetical protein	WP_032381595.1	D188
peptidylprolyl isomerase	WP_032381785.1	D188
MarR family transcriptional regulator	WP_032381597.1	D188
hypothetical protein	WP_032371325.1	D188
molybdenum cofactor biosysynthesis protein	WP_032381709.1	D188
hypothetical protein	WP_032381722.1	D188
hypothetical protein	WP_032381737.1	D188
TetR family transcriptional regulator	WP_032381740.1	D188
hypothetical protein	WP_032364166.1	D188
hypothetical protein	WP_027496081.1	D188
aldo/keto reductase	WP_032382164.1	D188
hypothetical protein	WP_052054737.1	D188
hypothetical protein	WP_032382189.1	D188
hypothetical protein	WP_027494289.1	D188
hypothetical protein	WP_032382257.1	D188
dihydropyrimidinase	WP_032368801.1	D188
hypothetical protein	WP_032384314.1	D188
diguanylate cyclase	WP_052055196.1	D188
hypothetical protein	WP_032370584.1	D188
BatC protein	WP_027497175.1	D188
hypothetical protein	WP_052055199.1	D188
hypothetical protein	WP_032381228.1	D188
membrane protein	WP_027498402.1	D188
membrane protein	WP_032365195.1	D188
ABC transporter permease	WP_027498372.1	D188
inositol 2-dehydrogenase	WP_027498338.1	D188
hypothetical protein	WP_052054571.1	D188
diguanylate phosphodiesterase	WP_032365241.1	D188
membrane protein	WP_032381309.1	D188
hypothetical protein	WP_051365263.1	D188
endonuclease	WP_032381315.1	D188
dehydrogenase	WP_032381354.1	D188
alpha-amylase	WP_032381355.1	D188
aldo/keto reductase	WP_032382706.1	D188
hypothetical protein	WP_052054854.1	D188
hypothetical protein	WP_032382714.1	D188
hypothetical protein	WP_032382715.1	D188
peptidase	WP_032382718.1	D188
hypothetical protein	WP_052054885.1	D188
aspartate aminotransferase	WP_032382747.1	D188
universal stress protein UspA	WP_027497473.1	D188
hypothetical protein	WP_032382781.1	D188
accessory Sec system translocase SecA2	WP_032382832.1	D188
transcriptional regulator	WP_032382837.1	D188
dimethyladenosine transferase	WP_027497296.1	D188
autophagy-related protein 2	WP_032383200.1	D188
MarR family transcriptional regulator	WP_027495362.1	D188
peptidase M4	WP_032384027.1	D188
oxidoreductase	WP_032384057.1	D188
hypothetical protein	WP_032384220.1	D188
ABC transporter	WP_032373324.1	D188
ABC transporter	WP_032384139.1	D188
Lon protease	WP_032382332.1	D188
membrane protein	WP_027495236.1	D188
hypothetical protein	WP_027495237.1	D188
diguanylate cyclase	WP_032382461.1	D188
phytochrome-like protein cph2	WP_052054796.1	D188
alpha-amylase	WP_032382433.1	D188
metal-dependent hydrolase	WP_032371404.1	D188
acyl-ACP desaturase	WP_032367964.1	D188
MFS transporter	WP_032381892.1	D188
phage infection protein	WP_032381893.1	D188
hypothetical protein	WP_051365134.1	D188
glucosidase	WP_032383568.1	D188
hypothetical protein	WP_027496773.1	D188
hypothetical protein	WP_051365120.1	D188
alkane 1-monooxygenase	WP_032383486.1	D188
hypothetical protein	WP_032383623.1	D188
hypothetical protein	WP_032383495.1	D188
Aureobasidin A1 biosynthesis complex	WP_032383497.1	D188
OsmC family protein	WP_027496209.1	D188
hypothetical protein	WP_052055020.1	D188
hypothetical protein	WP_052055021.1	D188
hypothetical protein	WP_032383629.1	D188
ATPase AAA	WP_032373924.1	D188
hypothetical protein	WP_032383556.1	D188
hypothetical protein	WP_032383557.1	D188
glycerol acyltransferase	WP_052054996.1	D188
molybdopterin oxidoreductase	WP_032365800.1	D188
hypothetical protein	WP_032370476.1	D188
cytosine methyltransferase	WP_032381575.1	D188
hypothetical protein	WP_032366809.1	D188
hypothetical protein	WP_032381576.1	D188
dehydratase	WP_032383136.1	D188
hypothetical protein	WP_052054947.1	D188
DUF3072 domain-containing protein	WP_027494766.1	D188
pyridine nucleotide-disulfide oxidoreductase	WP_032383225.1	D188
hypothetical protein	WP_052054991.1	D188
hypothetical protein	WP_052054975.1	D188
ABC transporter	WP_032383235.1	D188
superoxide dismutase	WP_032383238.1	D188

## Sheet: Suppl. File 1H
Supplemental File 1H. Polymorphisms between R. fascians D188 and D188-5.
Chromosome	Position	D188	D188-5 variant	Freebayes Quality Score	SNP Position	Effect	Gene ID	NCBI Protein ID	Predicted Protein Product
NZ_CP015235.1	393406	CGG	CGGG	1692.18	Exonic	frameshift	cds338	(pseudogene)	amino acid permease
NZ_CP015235.1	1056864	GTT	GT	2335.4	Intergenic	-	-	-	-
NZ_CP015235.1	1917267	A	C	2827.46	Intergenic	-	-	-	-
NZ_CP015235.1	1944951	C	T	3115.47	Intergenic	-	-	-	-
NZ_CP015235.1	1989376	C	A	1958.34	Exonic	nonsynonymous	cds1852	WP_032381986.1	L-lysine 6-transaminase
NZ_CP015235.1	2535460	G	C	1825.82	Exonic	nonsynonymous	cds2383	WP_032384211.1	hypothetical protein
NZ_CP015235.1	2558206	A	G	1644.38	Exonic	nonsynonymous	cds2407	WP_032382159.1	acyl-CoA dehydrogenase
NZ_CP015235.1	2712379	A	C	1720.74	Exonic	nonsynonymous	cds2566	WP_032382218.1	ABC transporter substrate-binding protein
NZ_CP015235.1	2761944	GTT	GT	1601.35	Exonic	frameshift	cds2621	(pseudogene)	Na+/H+ antiporter subunit D
NZ_CP015235.1	2764043	CTT	CT	2361.75	Exonic	frameshift	cds2623	(pseudogene)	Na+/H+ antiporter subunit A
NZ_CP015235.1	2792232	T	A	2460.67	Exonic	nonsynonymous	cds2649	WP_052054764.1	Fis family transcriptional regulator
NZ_CP015235.1	2800599	ACTTCGAGAAC	GTTCGCCTAGG	681.467	Exonic	nonsynonymous	cds2655	WP_052054753.1	L-asparaginase
NZ_CP015235.1	3071873	G	T	2526.94	Exonic	nonsynonymous	cds2921	WP_027498160.1	30S ribosomal protein S12
NZ_CP015235.1	3138729	C	A	2226.03	Exonic	nonsynonymous	cds2982	WP_032381411.1	PucR family transcriptional regulator
NZ_CP015235.1	3311872	C	T	39.4351	Intergenic	-	-	-	-
NZ_CP015235.1	3312388	A	G	33.0807	Intergenic	-	-	-	-
NZ_CP015235.1	3398955	C	G	1993.57	Intergenic	-	-	-	-
NZ_CP015235.1	3399504	A	G	277.918	Intergenic	-	-	-	-
NZ_CP015235.1	3424781	T	G	2428.35	Exonic	synonymous	cds3240	WP_032384079.1	(2Fe-2S)-binding protein
NZ_CP015235.1	3534251	CGG	CGGG	1318.47	Intergenic	-	-	-	-
NZ_CP015235.1	3906913	CAAGCGGC	CC	1193.05	Exonic	nonsynonymous	cds3641	WP_032382745.1	ribonuclease E
NZ_CP015235.1	4339574	T	C	1608.05	Exonic	nonsynonymous	cds4036	WP_063268185.1	NmrA family transcriptional regulator
NZ_CP015235.1	4483734	G	A	1255.23	Exonic	synonymous	cds4138	WP_032382034.1	oxidoreductase
NZ_CP015235.1	4551637	AGGGGGC	AGGGGGGC	1321.61	Exonic	frameshift	cds4196	(pseudogene)	methylmalonyl-CoA mutase
NZ_CP015235.1	4606385	C	T	1157.52	Exonic	nonsynonymous	cds4244	WP_032365838.1	RNase adaptor protein RapZ
NZ_CP015235.1	4632739	A	G	1762.37	Exonic	nonsynonymous	cds4270	WP_032370491.1	N utilization substance protein B
NZ_CP015235.1	4668149	C	A	1272.91	Exonic	nonsynonymous	cds4299	WP_032382096.1	peptide-binding protein
NZ_CP015235.1	4724392	GCC	GC	1920.41	Exonic	frameshift	cds4352	WP_032372799.1	DNA-binding protein
NZ_CP015235.1	4889589	T	C	1439.86	Intergenic	-	-	-	-
NZ_CP015235.1	4972993	A	G	1934.9	Exonic	nonsynonymous	cds4588	WP_032383423.1	ATP-dependent DNA helicase RecG
NZ_CP015235.1	840121-865529	-	-	-	-	deletion	cds769	WP_032381634.1	peptide ABC transporter ATPase
NZ_CP015235.1	840121-865529	-	-	-	-	deletion	cds770	WP_032367489.1	peptide ABC transporter permease
NZ_CP015235.1	840121-865529	-	-	-	-	deletion	cds771	WP_045842054.1	peptide ABC transporter permease
NZ_CP015235.1	840121-865529	-	-	-	-	deletion	cds772	WP_052054679.1	peptide ABC transporter substrate-binding protein
NZ_CP015235.1	840121-865529	-	-	-	-	deletion	cds773	WP_032367510.1	amidophosphoribosyltransferase
NZ_CP015235.1	840121-865529	-	-	-	-	deletion	cds774	WP_032373762.1	hypothetical protein
NZ_CP015235.1	840121-865529	-	-	-	-	deletion	cds775	WP_052054654.1	hypothetical protein
NZ_CP015235.1	840121-865529	-	-	-	-	deletion	cds776	WP_032381633.1	membrane protein
NZ_CP015235.1	840121-865529	-	-	-	-	deletion	cds777	WP_032367486.1	phosphoribosylformylglycinamidine synthase II
NZ_CP015235.1	840121-865529	-	-	-	-	deletion	cds778	WP_032381805.1	purine-nucleoside phosphorylase
NZ_CP015235.1	840121-865529	-	-	-	-	deletion	cds779	WP_032381804.1	M18 family aminopeptidase
NZ_CP015235.1	840121-865529	-	-	-	-	deletion	cds780	pseudogene	hypothetical protein
NZ_CP015235.1	840121-865529	-	-	-	-	deletion	cds781	WP_032381632.1	hypothetical protein
NZ_CP015235.1	840121-865529	-	-	-	-	deletion	cds782	WP_032381631.1	glyoxalase
NZ_CP015235.1	840121-865529	-	-	-	-	deletion	cds783	WP_027495839.1	phosphoribosylformylglycinamidine synthase I
NZ_CP015235.1	840121-865529	-	-	-	-	deletion	cds784	WP_032381630.1	phosphoribosylformylglycinamidine synthase subunit PurS
NZ_CP015235.1	840121-865529	-	-	-	-	deletion	cds785	WP_032367483.1	MBL fold metallo-hydrolase
NZ_CP015235.1	840121-865529	-	-	-	-	deletion	cds786	WP_052053146.1	hypothetical protein
NZ_CP015235.1	840121-865529	-	-	-	-	deletion	cds787	WP_032381803.1	hydroxyethylthiazole kinase
NZ_CP015235.1	840121-865529	-	-	-	-	deletion	cds788	WP_032381802.1	DUF2334 domain-containing protein
NZ_CP015235.1	840121-865529	-	-	-	-	deletion	cds789	WP_032381629.1	glutathione peroxidase
NZ_CP015235.1	840121-865529	-	-	-	-	deletion	cds790	WP_032381628.1	C4-dicarboxylate transporter
NZ_CP015235.1	840121-865529	-	-	-	-	deletion	cds791	WP_032381801.1	ATP-binding protein
NZ_CP015235.1	840121-865529	-	-	-	-	deletion	cds792	WP_032381627.1	chemotaxis protein CheY
NZ_CP015235.1	840121-865529	-	-	-	-	deletion	cds793	WP_032381626.1	protease 2
NZ_CP015236.1	all	-	-	-	-	deletion	all	all	plasmid pFiD188
NZ_CP015237.1	all	-	-	-	-	deletion	all	all	plasmid unnamed 2

## Sheet: Suppl. File 1I
Supplemental File 1I. Sequences of primers and probes used in this study.
Gene Target	Purpose	Oligo ID	Sequences (5’-3’)	Amplicon size	Source
attR	Cloning	attR­_top_long^	gatccATGTACAACCACGATCAGCTCGCC	~1960 bp	This study
		attR_top_short^	cATGTACAACCACGATCAGCTCGCC
		attR_bottom_long^	aatTCACGCAGGTTCCGGTGTTGCC	~1960 bp
		attR_bottom_short^	CACGCAGGTTCCGGTGTTGCC
fasA	PCR diagnostics	p450-F	TATCCTTGCTGCGGAGTTCT	538 bp	Serdani et al., 2013
		p450-R	CAACCACCGCAATAATTCCT
fasD	PCR diagnostics	fas-F	CAACACTACTTTGCCCAGCA	195 bp	Serdani et al., 2013
		fas-R	GGCCAACTCCTCTGGTGTTA
vicA	PCR diagnostics	VicA1497F	TCTGGATCTCGAAGTGCAAACCGT	493 bp	Nikolaeva et al., 2012
		VicA1990R	AGCGTACAAGGCCTTCCTGAAAGA
fasR	LAMP diagnostics	16F3	ACTCGTCGACAGGTTGATCT	n/a	Serdani et al., 2013
		16B3	GTGACTACCGCTAAACAGCT
		16FIP	TGCGACAGAATTACTTCGCCC
			GCGAAGCCGATCCACGATTC
		16BIP	TGAAGAGTGGAGGCATTGGC
			CGCACGGGTTACAGTCATTGT
attE	PCR, RPA basic diagnostics	attE-F	TCGACGACGCCAGCGCATCAGGAATGATGG		This study
		attE-R*	/5Biosg/GCGGAGGTAGTACTTTTCGATGC
	RPA nfo probe	attE-probe	/56-FAM/CAGGAATGATGGTGACCGGCCAATTCACCC/idSp/AGGGCCGCGCATGTACCAC/3SpC3/	n/a
attG	PCR, RPA basic diagnostics	attG-F	CCGCATCGATGACTATGGACAAACAACC		This study
		attG-R*	/5Biosg/TCCGATGAGACCGCAGCTGTTCATCACTTCGG
	RPA nfo probe	attG-probe	/56-FAM/TGTGCCGCCTGGCACCCACCGGGGCAGACCT/idSp/GGACGAATCCACCTT/3SpC3/	n/a
^Lowercase bases generate a 5' BamHi and and 3' EcoRI overhang for ligation.
*For standard endpoint or RPA basic, reverse primers do not require 5' biotin tags
